# Supplementary material for: Months-long tracking of neuronal ensembles spanning multiple brain areas with Ultra-Flexible Tentacle Electrodes
Source: Nat Commun. 2024 Jun 6;15:4822. doi: 10.1038/s41467-024-49226-9 (PMC11156863; doi:10.1038/s41467-024-49226-9)
Supplement: Supplementary file 7 — Source data [file 41467_2024_49226_MOESM7_ESM.xlsx]

## Sheet: Fig 2B
	Frequency (Hz)
Channel ID	2	5	10	20	50	100	200	500	1000	2000	5000
0	1.84667e+07	8.42667e+06	4.29667e+06	2.19667e+06	869333	436333	222000	96400	58600	43000	40833.3
1	1.92667e+07	8.80333e+06	4470000	2.29667e+06	908667	453667	228000	93866.7	50400	31433.3	27400
2	19400000	8850000	4520000	2.32333e+06	921000	463000	236000	105000	66700	50800	48866.7
3	19400000	8.83667e+06	4.49333e+06	2.30333e+06	909667	455333	229333	95066.7	52200	34166.7	32100
4	19600000	8.93333e+06	4550000	2.33333e+06	927667	463333	234000	98600	56600	39566.7	39100
5	19900000	9.09667e+06	4.61667e+06	2.36667e+06	936333	468667	236333	97333.3	52833.3	33766.7	31133.3
6	2.04333e+07	9.31333e+06	4.74333e+06	2440000	964333	484333	245333	106667	65266.7	48500	47266.7
7	18300000	8330000	4.23333e+06	2.17333e+06	861667	429667	216667	89600	48966.7	31700	29700
8	1.84667e+07	8.39333e+06	4.27333e+06	2.19333e+06	868333	434667	219000	90700	49733.3	32400	30566.7
9	18800000	8.53667e+06	4.33333e+06	2230000	880333	441333	222667	92000	50200	32400	29966.7
10	19500000	8.86667e+06	4.50667e+06	2.31333e+06	917000	458000	230667	95400	52000	33533.3	30533.3
11	1.93333e+07	8.83667e+06	4.47333e+06	2.29333e+06	911333	455333	229333	94633.3	51400	32866.7	29566.7
12	1.93667e+07	8.83667e+06	4.48333e+06	2.29333e+06	910333	456333	230000	94933.3	51600	33100	29800
13	18200000	8280000	4.20667e+06	2.16333e+06	856333	428000	215667	89233.3	48800	31600	28400
14	19200000	8.77667e+06	4.46333e+06	2.29333e+06	909667	454333	229000	96100	54466.7	37300	34300
15	1.88333e+07	8.60667e+06	4.37667e+06	2.24333e+06	889000	444667	224000	92533.3	50300	32100	27633.3
16	1.91333e+07	8.73667e+06	4440000	2.27667e+06	904333	452000	227667	94500	52066.7	34033.3	29500
17	1.94667e+07	8.86667e+06	4.50667e+06	2.31333e+06	917667	458333	230667	95233.3	51600	32666.7	27333.3
18	1.88667e+07	8.60667e+06	4380000	2.25333e+06	891000	446000	224667	92866.7	50566.7	32233.3	26966.7
19	1.94333e+07	8.88333e+06	4520000	2.31667e+06	922000	459667	231333	95400	51700	32700	26400
20	1.96333e+07	8950000	4.54667e+06	2.32333e+06	922000	461333	232667	95866.7	51866.7	32600	25633.3
21	1.89333e+07	8.64667e+06	4.38333e+06	2.24333e+06	889000	446000	225000	92966.7	50666.7	32366.7	26400
22	18800000	8.56333e+06	4.35333e+06	2240000	890667	445667	226000	97733.3	59266.7	43266.7	36100
23	1.95667e+07	8.92333e+06	4.52667e+06	2.32333e+06	922333	460667	232333	96033.3	52433.3	33566.7	26933.3
24	19100000	8.74333e+06	4430000	2270000	898667	451333	227000	93933.3	51300	32833.3	26300
25	1.97667e+07	9.01667e+06	4580000	2350000	932333	466333	234667	96933.3	52633.3	33200	26100
26	1.99333e+07	9090000	4.61667e+06	2370000	942000	469667	236667	97433.3	52733.3	33100	26133.3
27	2.05333e+07	9.36333e+06	4.75667e+06	2.44333e+06	967333	484667	244333	100400	54300	34066.7	27200
28	1.91333e+07	8730000	4.42667e+06	2.26667e+06	899667	450333	227000	94200	51700	33433.3	27833.3
29	1.93667e+07	8810000	4.46667e+06	2290000	913000	455000	229333	95000	52033.3	33533.3	28100
30	1.88667e+07	8.61667e+06	4.36667e+06	2240000	888333	444667	224000	92733.3	50633.3	32333.3	27166.7
31	19300000	8.82333e+06	4480000	2.30333e+06	914333	458333	231000	95466.7	52033.3	33233.3	28366.7
33	1.90667e+07	8.66333e+06	4.40333e+06	2.25667e+06	896000	448000	226000	93700	51633.3	33766.7	31400
34	1.88333e+07	8.57667e+06	4.34333e+06	2.23333e+06	883000	443000	223333	92633.3	50833.3	33033.3	30900
35	1.87333e+07	8.54333e+06	4.33333e+06	2.22333e+06	883333	440667	222000	91966.7	50366.7	32600	30300
36	1.80667e+07	8.25667e+06	4.19333e+06	2.14667e+06	854000	427333	215667	89300	48933.3	31733.3	29833.3
37	1.95333e+07	8950000	4.53667e+06	2.32333e+06	918333	461000	232667	96033.3	52333.3	33666.7	31466.7
38	1.91667e+07	8790000	4.46667e+06	2.28667e+06	906000	453333	228667	95066.7	52533.3	34733.3	33200
39	19000000	8.68667e+06	4.40667e+06	2.26333e+06	899333	449000	227000	93966.7	51500	33600	31666.7
40	19100000	8.69333e+06	4410000	2.26333e+06	894333	448333	225667	93566.7	51066.7	33000	30833.3
41	1.85667e+07	8470000	4.29667e+06	2.20333e+06	871667	437333	220333	91033.3	49600	31800	29133.3
42	1.84667e+07	8430000	4.28333e+06	2.19333e+06	871333	435000	219333	90733.3	49433.3	31800	28866.7
43	1.95667e+07	8.92667e+06	4.53667e+06	2.32333e+06	922667	463000	233000	96200	52166.7	33200	29933.3
44	1.95667e+07	8.91333e+06	4530000	2.32333e+06	923333	462667	233333	97366.7	54366.7	36433.3	33433.3
45	5960000	3.63333e+06	1830000	940000	373333	187000	94700	39433.3	21666.7	13600	10200
46	2.47333e+06	1.44667e+06	772000	448333	254000	154667	84966.7	37666.7	22166.7	14933.3	12666.7
47	7070000	5050000	2580000	1.31667e+06	522667	262000	132333	54700	29733.3	18533.3	13833.3
48	2.43333e+06	1430000	748000	420333	228000	134667	72833.3	31466.7	17733.3	11266.7	8386.67
49	18200000	8340000	4.23333e+06	2.16667e+06	859667	430667	217000	89666.7	48666.7	30900	25333.3
50	16000000	7.31667e+06	3.71333e+06	1.89667e+06	756667	380000	192667	84233.3	51633.3	37500	30400
51	1.96667e+07	8970000	4560000	2.34333e+06	931667	467000	237667	104600	65666.7	50966.7	47966.7
52	1.92333e+07	8.76667e+06	4.45667e+06	2290000	906333	454333	229667	96066.7	54233.3	36600	31266.7
53	18600000	8.47333e+06	4.30333e+06	2210000	874333	437667	220667	90966.7	49300	31100	24366.7
54	1.81333e+07	8.67333e+06	4.40333e+06	2.25333e+06	895667	447000	225333	93233.3	50800	32266.7	25366.7
55	19600000	8.92667e+06	4540000	2.33333e+06	925000	464667	236000	103000	63900	47300	39033.3
56	1.87333e+07	8610000	4.38333e+06	2.25333e+06	893000	448333	226000	94066.7	52266.7	34500	28233.3
57	19600000	8930000	4530000	2330000	928667	464000	236000	103600	63833.3	46900	37800
58	1.93333e+07	8.79333e+06	4.46333e+06	2.29333e+06	908000	454667	229000	94600	51233.3	32300	25433.3
59	18500000	8.46333e+06	4.29333e+06	2.19667e+06	869333	436333	220000	90800	49200	31033.3	24600
60	1.85333e+07	8.47333e+06	4300000	2210000	877333	438000	220667	91066.7	49466.7	31233.3	25166.7
61	1.91333e+07	8720000	4.42333e+06	2270000	901000	449667	226667	93700	50966.7	32366.7	26700
62	18900000	8630000	4.37333e+06	2.24333e+06	887000	445667	224667	92833.3	50433.3	32033.3	26733.3
63	18700000	8.47667e+06	4320000	2.20333e+06	878333	439333	221667	92766.7	52233.3	35200	32000
64	18200000	8.31333e+06	4.19667e+06	2130000	844000	423667	215000	91133.3	53100	37166.7	33800
65	2.00667e+07	9150000	4.63333e+06	2.37667e+06	942000	470000	237000	97333.3	52733.3	33233.3	28933.3
66	2.10667e+07	9.62667e+06	4.87333e+06	2.50333e+06	988333	495000	249000	102333	55233.3	34633.3	30300
67	20600000	9.40667e+06	4770000	2.44333e+06	965667	483000	243000	100167	54166.7	34233.3	30466.7
68	2.08333e+07	9530000	4.83333e+06	2.47667e+06	982000	490000	246333	101233	54166.7	33700	29433.3
69	19700000	9.01667e+06	4.57333e+06	2.33667e+06	923667	461667	232667	95966.7	51966.7	32933.3	29500
70	1.95667e+07	8.93333e+06	4.52333e+06	2.31667e+06	915000	458333	230333	95433.3	52233.3	33966.7	31666.7
71	1.86333e+07	8.52333e+06	4320000	2.21667e+06	880000	438667	222000	93966.7	54500	38466.7	37366.7
72	19300000	8.79333e+06	4460000	2.28667e+06	905667	452333	228000	94166.7	51400	33066.7	30366.7
73	1.90333e+07	8.66667e+06	4.38333e+06	2.24667e+06	886333	444667	224333	93500	51800	34366.7	32500
74	1.82667e+07	8.35667e+06	4.27333e+06	2.20667e+06	945333	549333	360333	212000	149333	115667	104167
75	1.81333e+07	8.31667e+06	4.20667e+06	2.15667e+06	856667	429333	219333	98933.3	64866.7	52200	53833.3
76	1.89667e+07	8670000	4.39333e+06	2250000	889667	445000	224000	92800	50833.3	32966.7	29966.7
78	2.58667e+07	1.18667e+07	6.02333e+06	3080000	1.22333e+06	610333	306667	125667	67900	42733.3	36466.7
79	1.98667e+07	9090000	4.60667e+06	2360000	934333	467000	234667	96633.3	52100	32766.7	27966.7
80	20300000	9.28667e+06	4710000	2410000	954667	477333	240667	100333	55700	37033.3	32766.7
81	2.03333e+07	9270000	4.69667e+06	2.41333e+06	955333	477333	240667	100533	56633.3	38400	33833.3
82	2.68667e+07	1.22667e+07	6.23333e+06	3.18333e+06	1.25667e+06	630667	317000	129667	69533.3	43100	34633.3
83	26400000	12100000	6.13667e+06	3130000	1240000	619667	311667	126667	66933.3	40300	30966.7
84	1.90667e+07	8700000	4410000	2.25667e+06	894333	447000	225000	93066.7	50766.7	32566.7	27300
85	18900000	8.64667e+06	4.37333e+06	2.24333e+06	884667	443333	223333	92533.3	50733.3	32733.3	27000
86	2.23333e+07	10190000	5.16333e+06	2.64333e+06	1.04667e+06	522333	263000	108000	58533.3	36800	29200
87	2.00667e+07	9.18333e+06	4.64667e+06	2380000	942333	470667	237333	98233.3	53633.3	34500	28000
88	1.96667e+07	8.98333e+06	4.54333e+06	2.32333e+06	917667	460333	231667	95900	52366.7	33666.7	27433.3
89	1.80667e+07	8230000	4.16333e+06	2140000	847333	423333	214000	88900	49400	32700	27800
90	23900000	1.09333e+07	5.54333e+06	2.83333e+06	1.12667e+06	561000	282000	115667	62000	38433.3	29800
91	1.96667e+07	8.99333e+06	4.56333e+06	2.33333e+06	923333	462333	233000	96600	53133.3	34433.3	28433.3
92	1.80333e+07	8230000	4160000	2.13333e+06	842333	422000	213000	88533.3	49100	32433.3	27500
93	1.82333e+07	8320000	4200000	2.14667e+06	854333	426000	214667	89100	48966.7	31800	26333.3
94	2.30333e+07	10500000	5330000	2730000	1080000	540000	272000	112000	60433.3	38166.7	31000
95	2.40333e+07	1.09667e+07	5570000	2850000	1.12667e+06	564667	284000	117000	63766.7	40800	33733.3
96	18200000	8.29333e+06	4.20667e+06	2.15333e+06	850667	424333	213667	88600	48666.7	31600	28033.3
97	1.74667e+07	7.96667e+06	4.04667e+06	2080000	820000	411000	208000	89666.7	54033.3	39666.7	37866.7
98	1.82333e+07	8290000	4190000	2.15333e+06	849000	425667	214667	89266.7	49333.3	32466.7	29766.7
99	5.68333e+06	2580000	1.30333e+06	675000	277333	141333	74100	32866.7	18500	11866.7	9126.67
100	21800000	9.96333e+06	5.04333e+06	2.58333e+06	1.02267e+06	510667	256667	105933	57233.3	36266.7	31833.3
101	1.80667e+06	839667	432333	235333	119000	85066.7	56133.3	27733.3	16433.3	11066.7	8730
102	20000000	9.14667e+06	4.62333e+06	2.36667e+06	935000	467667	235333	97166.7	52866.7	33900	30366.7
103	1830000	844000	427667	231000	119333	79566.7	51866.7	25966.7	15600	10633.3	8463.33
104	1.83333e+07	8.36333e+06	4.23333e+06	2.17667e+06	857000	429667	216667	90000	49666.7	32700	30533.3
105	1.72333e+06	790333	403000	209000	82333.3	42133.3	21266.7	9023.33	5136.67	3316.67	2640
106	17700000	8.06333e+06	4090000	2.09667e+06	829667	414667	209000	86833.3	47933.3	31433.3	29300
107	4010000	1.79667e+06	898667	461000	181333	91633.3	46800	20366.7	12166.7	8140	6386.67
108	18000000	8210000	4140000	2.12333e+06	838000	419333	211667	88233.3	49033.3	32600	30366.7
109	3.04333e+06	1390000	705000	366333	157667	88100	50233.3	24000	14866.7	9893.33	7550
110	1.38667e+07	6350000	3.20667e+06	1640000	650333	326333	165333	68866.7	38433.3	25466.7	23033.3
111	5610000	2.82333e+06	1420000	724000	287667	144000	73033.3	31066.7	17866.7	11633.3	8750
112	8.74667e+06	4.01667e+06	2.02667e+06	1.03333e+06	411667	206667	104333	43733.3	24600	16200	13700
113	1.82333e+07	8.33333e+06	4220000	2.15667e+06	853333	427000	215333	89200	48833.3	31500	27200
114	18400000	8.37333e+06	4230000	2.16667e+06	857000	429000	216000	89633.3	49300	32066.7	27766.7
115	1.75667e+07	8040000	4070000	2.08667e+06	827667	413000	208333	86366.7	47500	30900	26466.7
116	1.81333e+07	8.28333e+06	4.18667e+06	2.14667e+06	848000	425000	214000	88766.7	48766.7	31700	26900
117	1.75667e+07	8010000	4050000	2.07667e+06	821000	411000	207000	86300	48000	31833.3	27466.7
118	17800000	8.13667e+06	4110000	2.10667e+06	837000	417000	210000	87333.3	48333.3	31733.3	26900
119	1.95333e+07	8.88667e+06	4500000	2.30333e+06	910000	455333	229333	94500	51166.7	32333.3	26100
120	18300000	8.38667e+06	4.24333e+06	2.17333e+06	858000	429667	216667	89500	48900	31400	25833.3
121	4.89667e+07	24400000	14900000	8030000	3.15333e+06	1.58333e+06	797333	323333	166333	92133.3	53633.3
122	2.00667e+07	9190000	4.66333e+06	2.38333e+06	947000	474333	239000	98400	52600	32766.7	25666.7
123	2.48333e+07	1.13667e+07	5.76667e+06	2950000	1.16667e+06	583667	293667	120000	63933.3	39066.7	29533.3
124	1.87333e+07	8.54667e+06	4330000	2.21667e+06	879667	439000	221667	92133.3	51066.7	33766.7	28666.7
126	50000000	25000000	1.56667e+07	8.06333e+06	3.17667e+06	1580000	794667	321667	165000	90900	51966.7
127	1.50333e+07	6870000	3.47667e+06	1.77333e+06	705667	353333	178333	73433.3	39466.7	24600	18366.7
128	16300000	7.41667e+06	3.74333e+06	1.89667e+06	754333	378000	191000	79266.7	43666.7	28400	24700
129	19000000	8.65667e+06	4390000	2250000	891333	444667	223667	92433.3	50400	32366.7	28833.3
130	1.84667e+07	8.42667e+06	4.27667e+06	2.19667e+06	867333	434000	218667	90266.7	49333.3	31966.7	28966.7
131	18800000	8580000	4.35333e+06	2.23667e+06	884000	442333	222333	91966.7	50233.3	32466.7	29600
132	1.92333e+07	8.79667e+06	4.46333e+06	2.29333e+06	909333	453000	228333	94300	51600	33500	31133.3
133	3.19667e+07	14700000	7.46667e+06	3.81667e+06	1.50333e+06	751333	377333	153333	80566.7	47500	37766.7
135	1.87667e+07	8570000	4350000	2.22667e+06	884667	440667	221667	91600	49833.3	31966.7	29200
136	1.93667e+07	8820000	4480000	2300000	910333	454667	228667	94366.7	51233.3	32700	29700
137	1.81333e+07	8260000	4180000	2.14333e+06	846667	424000	214000	88600	48633.3	31700	29366.7
138	18000000	8.21333e+06	4.16333e+06	2130000	846667	422667	213000	88433.3	49000	32600	30766.7
139	1.78667e+07	8.19667e+06	4.14333e+06	2.12667e+06	845333	422667	214000	91400	54200	39433.3	39100
140	1.66667e+07	7.62333e+06	3870000	1.98667e+06	788333	395333	200000	86200	51966.7	38233.3	37233.3
141	1.68667e+07	7.68667e+06	3.89333e+06	1.99667e+06	791000	395333	199333	82766.7	45833.3	30300	28100
142	1.78333e+07	8.17667e+06	4.13333e+06	2.11667e+06	840333	419333	211000	87466.7	48100	31466.7	28533.3
143	2.28333e+07	1.04667e+07	5320000	2.72333e+06	1080000	541667	274667	118333	71966.7	53466.7	49200
144	7.14333e+06	3.25667e+06	1.64667e+06	836333	338667	177000	98000	48266.7	29600	19566.7	16266.7
145	19000000	8.67667e+06	4.39333e+06	2240000	891667	446000	225000	94066.7	53066.7	36100	32233.3
146	1.82333e+07	8340000	4230000	2170000	861333	432000	217333	90433.3	49866.7	32666.7	27600
148	2.02333e+07	9240000	4.68333e+06	2.40333e+06	952333	476000	239667	98300	52700	32600	26033.3
149	2.33667e+07	10700000	5.43333e+06	2.77667e+06	1100000	549667	277333	114000	62100	39666.7	32566.7
150	2.49667e+07	1.14333e+07	5.79667e+06	2.97333e+06	1.17667e+06	589333	296000	120667	64233.3	38966.7	29966.7
151	1.89667e+07	8670000	4.38333e+06	2.24667e+06	890667	445000	224667	93000	51133.3	33266.7	27900
152	2.50667e+07	11500000	5830000	2.98333e+06	1.17667e+06	591667	298000	121667	64400	39033.3	29366.7
153	6.05667e+06	2.86667e+06	1.61667e+06	1.04667e+06	620667	355000	188000	79466.7	43500	27433.3	21233.3
154	2.27333e+07	10400000	5290000	2710000	1.07667e+06	537667	270667	111000	60233.3	38066.7	30366.7
155	6.00667e+06	2.77333e+06	1.47333e+06	852000	434667	241667	125667	52466.7	28366.7	17233.3	12700
156	2.04333e+07	9.35333e+06	4.72667e+06	2.42333e+06	960000	481333	242333	100133	54033.3	34066.7	27266.7
157	2.02333e+07	9270000	4.71333e+06	2.41333e+06	961000	479667	242333	102600	59666.7	42300	37900
158	1.91667e+07	8.75667e+06	4.42667e+06	2.27333e+06	900667	451333	227667	94066.7	51366.7	32900	27233.3
159	1.99333e+07	9.10667e+06	4.60333e+06	2.36333e+06	936667	469667	236333	97433.3	53166.7	33933.3	28100
160	2.18667e+07	9990000	5.08333e+06	2.60333e+06	1.03133e+06	514667	259000	107000	57866.7	36766.7	31600
161	19300000	8.81333e+06	4.46333e+06	2280000	904000	452667	227667	94566.7	52100	34300	31300
162	23600000	10800000	5470000	2800000	1.10667e+06	555000	279333	114667	61933.3	39033.3	33800
163	24600000	1.12667e+07	5710000	2.91667e+06	1.15667e+06	577333	290667	119667	64466.7	40466.7	34933.3
164	20200000	9230000	4.67333e+06	2.38667e+06	946667	472667	238333	98300	53666.7	34733.3	31566.7
165	2.26667e+07	1.04333e+07	5290000	2.70333e+06	1070000	535333	269000	111000	59600	37600	33233.3
166	2.20333e+07	10100000	5.13667e+06	2.63333e+06	1.04333e+06	520333	262000	110000	62466.7	43166.7	42100
167	19700000	9.09333e+06	4590000	2340000	924333	461667	232333	96000	52466.7	33933.3	31300
168	2.20333e+07	1.01133e+07	5150000	2.63667e+06	1040000	523000	264000	112333	65433.3	47000	45800
169	2.29667e+07	1.05333e+07	5.34667e+06	2.72667e+06	1080000	541000	272000	112000	60100	38133.3	34066.7
170	1.95667e+07	8950000	4.53667e+06	2.31667e+06	919667	459000	231000	95266.7	51766.7	33233.3	30166.7
171	2.25333e+07	1.03333e+07	5.25667e+06	2.68667e+06	1.06333e+06	532333	268000	110000	59300	37500	33466.7
172	1.96333e+07	8990000	4540000	2.31667e+06	917667	459667	231667	95733.3	52300	33966.7	30800
173	19900000	9.11667e+06	4610000	2.35667e+06	933333	466333	235333	97033.3	52900	33966.7	30133.3
174	2.25667e+07	1.04333e+07	5.28667e+06	2.69667e+06	1.07333e+06	535000	269000	111000	59533.3	37500	32366.7
175	2.24333e+07	10300000	5230000	2650000	1.05667e+06	528333	265333	109333	58800	37366.7	32366.7
176	2.16667e+07	9990000	5.05333e+06	2.58333e+06	1029000	512333	257333	106333	57700	36833.3	31133.3
177	1.81667e+07	8.30667e+06	4.20667e+06	2.15333e+06	851667	426000	214667	88766.7	48733.3	31600	27366.7
178	23700000	1.08667e+07	5.50333e+06	2820000	1120000	559667	283000	121000	71633.3	52100	47200
179	1.51333e+07	6.91333e+06	3.50333e+06	1.79667e+06	715000	357000	179667	75166.7	42000	28133.3	24166.7
181	1.70667e+07	7810000	3.95667e+06	2.02667e+06	803333	401333	202333	83733.3	45933.3	29800	24800
182	1.77333e+07	8.09667e+06	4090000	2.09667e+06	833000	415333	209333	86700	47533.3	30733.3	25300
183	1.90667e+07	8.68667e+06	4.39333e+06	2.25333e+06	888667	444667	224000	92233.3	50033.3	31533.3	24733.3
184	1.64667e+07	7540000	3.81667e+06	1.95667e+06	773333	387333	195333	81366.7	45366.7	30166.7	25200
185	25100000	1.14667e+07	5.83667e+06	2990000	1.18667e+06	590667	296667	121333	64200	38933.3	28866.7
186	2.01333e+07	9.18333e+06	4.64667e+06	2.38333e+06	941667	471000	237000	97266.7	52800	33200	26300
187	19900000	9.10333e+06	4.61667e+06	2.36333e+06	934333	467667	235333	96633.3	52100	32600	25800
188	19200000	8780000	4450000	2.28333e+06	905333	452000	228667	97333.3	57066.7	40433.3	35200
189	1.80667e+07	8260000	4.17667e+06	2.13667e+06	848000	423333	213333	88966.7	49666.7	33166.7	28666.7
190	2.05333e+07	9.36333e+06	4.73333e+06	2.42333e+06	955000	478667	241000	99133.3	53466.7	33600	27433.3
191	1.79333e+07	8.12333e+06	4.11667e+06	2.09667e+06	834000	416667	209667	86800	47400	30466.7	25766.7
192	2.07333e+07	9.42333e+06	4770000	2.43333e+06	964667	483000	244000	100500	54800	34666.7	29766.7
193	19300000	8.79667e+06	4470000	2.29667e+06	911000	454333	228333	94400	51333.3	32733.3	29000
194	1.87333e+07	8.55333e+06	4.34667e+06	2.23667e+06	885333	443333	224667	96433.3	57633.3	41700	39233.3
195	23700000	10800000	5.49333e+06	2820000	1.11667e+06	557667	280000	114667	61266.7	37766.7	32266.7
196	2.62667e+07	1.19667e+07	6.10667e+06	3130000	1.24667e+06	620667	311333	127333	67866.7	41666.7	35266.7
197	1.50333e+07	6.84667e+06	3470000	1.78333e+06	705333	352667	178000	73866.7	40833.3	26733.3	24866.7
198	1.82667e+07	8.30333e+06	4.20667e+06	2.16333e+06	852667	427000	215333	89000	48733.3	31466.7	29233.3
199	1.78333e+07	8130000	4.12667e+06	2120000	842667	419667	211667	87666.7	48233.3	31466.7	29533.3
202	2.25667e+07	1.02667e+07	5.22333e+06	2.68333e+06	1.06667e+06	533000	268333	112000	62733.3	41933.3	38533.3
203	16900000	7.73667e+06	3920000	2.01333e+06	801667	400333	202333	84800	47966.7	32700	31433.3
204	21300000	9.71667e+06	4930000	2.53667e+06	1.00533e+06	504333	256000	111333	67633.3	49800	46100
205	21400000	9.74667e+06	4.95333e+06	2550000	1011000	507000	256667	110333	65866.7	47900	44333.3
206	19800000	9.03333e+06	4580000	2.35333e+06	935667	467000	235333	98133.3	54533.3	36200	32633.3
207	18700000	8.51667e+06	4310000	2.20667e+06	875000	438667	221000	91566.7	50133.3	32433.3	28666.7
208	2.13333e+07	9.75333e+06	4.93667e+06	2.52333e+06	1.00133e+06	502000	252667	104133	56166.7	35433.3	29900
209	18800000	8.55333e+06	4.33333e+06	2.22333e+06	881667	440667	221667	91733.3	50000	31966.7	27100
210	2.08333e+07	9.51333e+06	4820000	2470000	978667	490333	247000	102767	56900	37800	33266.7
211	1.91667e+07	8.74333e+06	4420000	2260000	900000	448667	225667	93366.7	50933.3	32533.3	27066.7
212	2.15333e+07	9.81333e+06	4.97667e+06	2550000	1.00933e+06	506333	255000	105133	56700	35566.7	28700
213	1.84667e+07	8440000	4260000	2.18333e+06	865000	433667	218667	90333.3	49233.3	31300	25533.3
214	2.47667e+07	1.13333e+07	5750000	2.93333e+06	1170000	583000	293667	120667	64433.3	39766.7	30666.7
215	2.42667e+07	11100000	5660000	2.89667e+06	1150000	573333	288333	118000	62733.3	38300	29333.3
216	2.28333e+07	1.04333e+07	5280000	2.69333e+06	1070000	536000	270000	111000	59600	37366.7	29533.3
217	19400000	8.87333e+06	4.51667e+06	2320000	921333	458667	231000	95433.3	51900	32933.3	26266.7
218	2.76667e+07	12700000	6450000	3.28333e+06	1.30667e+06	652000	327333	133333	70566.7	42533.3	31166.7
219	19000000	8.78333e+06	4.48333e+06	2.29667e+06	915667	458667	231000	95233.3	51466.7	32533.3	26266.7
220	2.32667e+07	1.06333e+07	5.40667e+06	2.76333e+06	1100000	549667	276000	113000	60066.7	36500	27700
221	2.52333e+07	1.15667e+07	5870000	3.00667e+06	1.19667e+06	597333	300000	122667	64600	38833.3	29333.3
222	2.48667e+07	11400000	5800000	2.96667e+06	1180000	589333	297000	121667	65533.3	40900	32366.7
223	2.26333e+07	1.03333e+07	5240000	2680000	1060000	532333	267667	109667	58500	35800	28133.3
224	2.63667e+07	1.20667e+07	6120000	3.12333e+06	1.23667e+06	617667	310667	126667	67333.3	40800	32966.7
225	19600000	8.92333e+06	4.52667e+06	2.32333e+06	921333	461000	232000	95833.3	52200	33466.7	29666.7
226	24500000	11200000	5.68667e+06	2.91333e+06	1.15333e+06	578333	291000	119000	63600	39033.3	32833.3
228	2.69667e+07	1.23333e+07	6280000	3.21333e+06	1.27667e+06	637333	320333	130333	69033.3	41766.7	34866.7
229	2.07333e+07	9470000	4.78333e+06	2.45333e+06	971000	487667	246000	102367	57400	38300	35266.7
230	2.28333e+07	1.04667e+07	5.31333e+06	2.72333e+06	1.08333e+06	542667	274000	115000	64100	42000	37433.3
231	22100000	1.01033e+07	5.11333e+06	2.61667e+06	1.03967e+06	519000	261667	107000	57600	36133.3	32266.7
232	2.70667e+07	12400000	6300000	3.22667e+06	1.27667e+06	639667	321333	131333	69100	41633.3	34700
233	24600000	11300000	5.73333e+06	2940000	1.16667e+06	584000	293667	120000	63833.3	39000	33300
234	2.56333e+07	1.17667e+07	5.97667e+06	3060000	1.21667e+06	608333	306000	124667	66666.7	41300	35666.7
235	18800000	8.54333e+06	4.31333e+06	2.21333e+06	878333	439667	221667	91466.7	49700	31666.7	28266.7
237	2.88667e+07	1.32667e+07	6.73667e+06	3.44333e+06	1.36333e+06	681000	342667	140000	74066.7	44300	35500
238	1.82333e+07	8.32667e+06	4220000	2.17333e+06	862667	432667	219667	95366.7	58133.3	42433.3	38500
239	6.33667e+06	3.07333e+06	1570000	806667	322667	163000	82566.7	33833.3	17866.7	10500	7256.67
240	1.99333e+07	9130000	4.62333e+06	2.37333e+06	942667	471333	237667	98366.7	53833.3	34866.7	30200
241	1.76333e+07	8030000	4.07333e+06	2.09333e+06	830667	416333	212000	92766.7	57166.7	41933.3	37133.3
242	19300000	8810000	4460000	2290000	907333	454000	228667	94333.3	51166.7	32500	26966.7
243	18400000	8400000	4.26333e+06	2.19333e+06	871667	435667	222000	97866.7	61933.3	46933.3	41766.7
244	1.91333e+07	8.74667e+06	4.43333e+06	2280000	901333	451667	227667	93900	51000	32333.3	26300
245	23800000	1.08667e+07	5500000	2.82333e+06	1.11667e+06	558333	281000	115667	61533.3	37600	28866.7
247	18800000	8.54667e+06	4330000	2230000	881000	440333	221333	91166.7	49333.3	30966.7	24433.3
249	18900000	8.60333e+06	4.35667e+06	2250000	894000	444667	224000	92433.3	50266.7	31800	25500
251	21500000	9820000	4980000	2550000	1010000	506000	254667	104133	56033.3	34866.7	27400
252	1.89667e+07	8670000	4390000	2.25333e+06	896667	447000	224667	92766.7	50366.7	31966.7	26033.3
253	1.86333e+07	8.51667e+06	4310000	2.21333e+06	880000	438667	220667	91200	49633.3	31466.7	25566.7
254	22400000	10180000	5180000	2660000	1.05333e+06	528000	266667	113000	65966.7	46066.7	39066.7
255	2.27667e+07	1.03333e+07	5.26667e+06	2.68333e+06	1.07333e+06	534000	268333	110333	58866.7	36333.3	29366.7

## Sheet: Fig 3A
dHPC (i)																	dHPC (ii)
Time (s)	Ch 65 (uV)	Ch 66 (uV)	Ch 67 (uV)	Ch 68 (uV)	Ch 69 (uV)	Ch 70 (uV)	Ch 71 (uV)	Ch 72 (uV)	Ch 73 (uV)	Ch 74 (uV)	Ch 75 (uV)	Ch 76 (uV)	Ch 77 (uV)	Ch 78 (uV)	Ch 79 (uV)		Unit 1
28.2	945.427	954.38	1202.55	1134.37	1037.61	866.017	574.373	490.651	175.831	95.7689	111.302	98.0051	113.055	125.752	58.163		Spike Waveforms	Time (ms)
28.2001	945.064	954.08	1202.08	1133.84	1036.53	865.525	573.366	489.877	174.961	94.6411	110.932	97.8958	112.447	125.449	58.2798		(values in uV)	0	0.05	0.1	0.15	0.2	0.25	0.3	0.35	0.4	0.45	0.5	0.55	0.6	0.65	0.7	0.75	0.8	0.85	0.9	0.95	1	1.05	1.1	1.15	1.2	1.25	1.3	1.35	1.4	1.45	1.5	1.55
28.2001	944.736	953.777	1201.62	1133.31	1035.48	865.007	572.391	489.146	174.111	93.5759	110.571	97.8634	111.882	125.17	58.4516		1	10.725	20.28	25.545	21.06	13.065	20.475	34.71	23.4	-34.125	-107.64	-142.935	-125.775	-89.7	-59.865	-36.465	-15.015	-6.24	-6.435	-1.17	16.38	30.03	24.96	13.065	16.77	31.59	37.83	27.885	15.99	13.065	16.38	16.965	11.505
28.2002	944.448	953.479	1201.18	1132.79	1034.45	864.466	571.462	488.468	173.292	92.5899	110.224	97.9054	111.369	124.919	58.6817		2	22.035	22.815	22.62	18.915	11.7	13.26	28.86	30.81	-16.77	-98.475	-148.2	-135.72	-93.6	-59.085	-35.295	-14.235	-1.755	-1.17	-1.56	7.02	19.89	26.715	26.91	23.4	22.23	22.62	20.085	15.6	16.38	22.425	23.79	21.84
28.2002	944.207	953.19	1200.75	1132.27	1033.46	863.907	570.592	487.848	172.515	91.6978	109.892	98.0179	110.914	124.7	58.9725		3	3.51	15.015	24.18	22.815	12.48	10.725	27.105	30.03	-19.5	-99.645	-146.445	-134.16	-99.06	-72.93	-56.16	-33.345	-11.31	3.705	14.235	20.865	23.79	25.155	25.35	24.57	23.595	26.52	30.615	29.445	27.69	28.665	31.005	27.885
28.2003	944.016	952.918	1200.34	1131.76	1032.51	863.333	569.792	487.295	171.793	90.9126	109.579	98.196	110.526	124.514	59.3262		4	33.93	25.35	19.5	20.67	26.91	37.44	39.975	7.995	-63.57	-131.43	-148.005	-116.22	-73.905	-46.41	-34.905	-31.98	-26.715	-12.87	4.29	18.72	26.325	27.3	26.91	30.81	37.635	36.465	26.13	17.16	14.625	12.675	10.335	14.82
28.2003	943.877	952.667	1199.94	1131.25	1031.62	862.75	569.073	486.815	171.137	90.2451	109.288	98.4333	110.21	124.366	59.744		5	14.235	26.325	32.565	24.18	10.92	16.575	33.93	18.72	-46.02	-117.39	-140.4	-117.78	-87.75	-64.545	-40.755	-21.645	-17.16	-16.77	-6.24	11.115	24.765	30.81	33.735	38.805	43.485	40.365	28.275	16.965	17.55	22.62	20.085	8.58
28.2004	943.792	952.442	1199.57	1130.77	1030.79	862.164	568.446	486.415	170.56	89.7038	109.023	98.7225	109.973	124.258	60.2263		6	11.31	15.99	21.45	19.89	16.185	21.645	37.635	30.81	-28.47	-108.81	-144.495	-119.73	-75.855	-46.605	-29.25	-17.55	-11.895	-6.24	2.925	15.795	26.52	34.905	36.075	30.03	21.255	13.455	9.945	9.165	9.75	11.115	13.455	16.38
28.2004	943.761	952.248	1199.21	1130.29	1030.02	861.584	567.92	486.101	170.074	89.2951	108.787	99.0551	109.817	124.194	60.773		7	19.305	17.355	24.18	29.835	25.155	20.28	27.495	24.57	-26.325	-105.495	-153.075	-137.865	-90.87	-53.625	-34.905	-24.96	-15.405	-6.24	3.51	17.745	32.76	37.44	32.175	25.545	25.35	27.3	28.275	31.59	31.395	27.69	23.4	22.035
28.2005	943.781	952.086	1198.87	1129.83	1029.33	861.016	567.502	485.877	169.689	89.0231	108.582	99.4219	109.746	124.175	61.3833		8	23.205	35.685	37.635	28.86	15.6	17.16	33.54	38.025	-6.045	-83.46	-133.38	-122.85	-80.34	-49.335	-38.805	-31.005	-18.72	-7.215	-1.56	6.045	17.94	32.76	39	34.125	29.835	31.785	33.735	27.885	7.995	-16.38	-26.715	-16.965
28.2005	943.852	951.958	1198.55	1129.39	1028.71	860.47	567.197	485.748	169.416	88.8895	108.412	99.8127	109.761	124.204	62.0554		9	-11.505	-11.31	2.145	6.63	3.12	21.45	56.16	47.385	-39.585	-146.835	-181.935	-124.41	-39.975	9.555	19.305	17.355	16.965	15.405	7.8	-0.78	2.145	13.455	20.865	17.55	11.31	9.36	14.04	17.94	23.595	31.005	33.735	26.13
28.2005	943.967	951.866	1198.25	1128.97	1028.17	859.953	567.011	485.718	169.265	88.8936	108.279	100.217	109.865	124.284	62.7869		10	34.32	34.32	25.935	17.745	17.55	24.375	30.615	10.725	-51.285	-121.29	-146.055	-116.415	-68.25	-37.83	-30.03	-29.055	-23.205	-8.58	5.655	14.82	25.35	36.855	38.805	28.47	17.355	15.6	20.085	19.5	8.385	-10.53	-23.985	-22.62
28.2006	944.124	951.809	1197.97	1128.57	1027.71	859.473	566.945	485.789	169.243	89.0326	108.187	100.625	110.055	124.415	63.5746		11	11.31	20.28	30.42	27.69	15.405	15.405	26.715	13.065	-47.58	-121.29	-150.345	-126.75	-87.945	-59.67	-37.245	-14.235	2.145	7.215	7.215	11.505	20.085	25.935	29.445	33.345	31.98	25.35	17.16	16.77	20.67	27.885	33.735	32.955
28.2006	944.315	951.786	1197.7	1128.2	1027.34	859.04	567	485.962	169.357	89.3015	108.137	101.025	110.33	124.598	64.4144		12	16.185	22.035	32.37	32.565	20.67	14.04	22.035	16.185	-35.295	-109.2	-148.59	-133.38	-95.55	-65.715	-41.925	-20.475	-6.63	-3.315	5.85	21.645	29.445	25.74	23.205	28.47	31.59	23.4	12.48	11.7	20.28	25.74	24.96	22.23
28.2007	944.534	951.793	1197.46	1127.85	1027.04	858.659	567.174	486.237	169.611	89.6932	108.131	101.408	110.687	124.832	65.3013		13	20.28	22.815	24.96	21.06	11.505	11.7	24.57	22.23	-27.885	-106.47	-150.345	-131.04	-86.58	-60.255	-50.31	-34.32	-13.845	-1.17	3.9	7.605	13.26	20.67	28.86	38.61	41.145	30.81	20.475	20.865	25.545	21.645	12.675	11.31
28.2007	944.773	951.828	1197.23	1127.53	1026.82	858.337	567.466	486.612	170.007	90.1987	108.17	101.763	111.121	125.118	66.2295		14	23.985	31.98	32.955	25.545	17.55	20.67	33.735	30.42	-17.55	-93.405	-142.155	-133.575	-98.085	-72.54	-56.94	-34.71	-11.115	2.925	8.58	13.65	18.33	24.18	33.93	44.07	44.46	33.15	19.5	14.43	13.65	12.285	9.945	7.41
28.2008	945.024	951.885	1197.02	1127.23	1026.69	858.08	567.868	487.085	170.543	90.8071	108.255	102.084	111.627	125.451	67.1924		15	23.205	22.23	22.425	19.305	12.285	13.845	26.325	21.84	-27.105	-95.94	-131.82	-117.78	-81.705	-52.845	-34.71	-27.105	-22.23	-8.775	9.165	18.915	21.255	24.765	35.1	39.39	33.93	29.25	29.055	25.155	12.87	2.925	2.73	7.8
28.2008	945.278	951.957	1196.81	1126.96	1026.62	857.892	568.376	487.651	171.218	91.5062	108.384	102.362	112.198	125.83	68.1825		16	26.715	34.71	29.835	11.115	0.585	19.11	40.755	12.87	-73.515	-154.245	-161.655	-110.76	-64.35	-46.605	-35.1	-18.525	-8.385	-5.85	4.095	23.01	34.125	31.98	30.03	34.125	35.1	29.64	24.18	23.4	22.425	19.695	18.135	18.135
28.2009	945.525	952.039	1196.61	1126.72	1026.63	857.773	568.979	488.304	172.025	92.2823	108.557	102.592	112.824	126.249	69.1916		17	16.185	24.18	22.425	13.455	11.115	22.425	25.74	-8.58	-82.68	-144.495	-150.93	-112.32	-68.445	-43.68	-30.03	-15.21	-3.315	5.46	10.92	18.135	28.275	34.32	27.885	15.6	14.625	26.91	35.685	32.76	20.865	11.895	13.26	19.695
28.2009	945.755	952.121	1196.42	1126.51	1026.7	857.726	569.669	489.035	172.957	93.1207	108.771	102.768	113.497	126.702	70.2109		18	22.425	23.79	17.745	10.14	8.58	15.99	30.81	24.375	-27.3	-104.13	-146.835	-129.87	-85.605	-54.405	-36.27	-21.255	-10.725	-4.29	5.265	19.695	31.395	36.075	36.075	34.515	30.225	23.985	18.525	18.915	23.4	18.525	8.58	6.045
28.201	945.958	952.195	1196.22	1126.31	1026.83	857.748	570.434	489.836	174.002	94.0059	109.022	102.889	114.206	127.183	71.231		19	20.67	24.765	33.93	35.88	25.935	19.11	28.47	30.42	-11.115	-86.19	-139.62	-135.135	-100.62	-71.175	-50.7	-33.54	-19.305	-8.775	3.9	15.99	23.595	22.425	21.45	22.035	24.96	28.86	33.345	32.76	24.96	19.11	16.38	12.87
28.201	946.125	952.251	1196.02	1126.14	1027	857.839	571.262	490.696	175.147	94.9215	109.307	102.951	114.938	127.685	72.2423		20	21.06	25.35	22.425	11.505	4.68	13.065	22.035	-2.145	-70.2	-134.355	-145.665	-111.345	-72.735	-46.995	-25.35	-7.02	-2.145	-6.435	-3.9	10.92	29.25	38.61	40.17	35.49	27.495	23.01	25.35	29.835	28.47	23.01	19.89	22.425
28.2011	946.243	952.278	1195.81	1125.98	1027.22	857.994	572.14	491.603	176.379	95.8513	109.621	102.955	115.683	128.199	73.2349		21	16.77	16.575	22.815	23.01	16.965	21.45	30.615	11.31	-54.405	-129.675	-154.83	-123.24	-77.61	-48.165	-30.42	-17.745	-9.555	-3.705	4.29	13.65	24.57	34.71	37.83	30.03	20.28	21.45	29.25	29.055	16.575	9.36	17.16	22.815
28.2011	946.305	952.266	1195.58	1125.84	1027.48	858.208	573.055	492.544	177.679	96.7789	109.958	102.901	116.426	128.716	74.1989		22	18.135	23.4	21.255	11.7	2.34	6.63	22.62	26.325	-16.185	-95.94	-154.44	-151.32	-107.445	-62.01	-35.295	-21.45	-13.26	-4.875	6.435	17.55	25.74	30.81	32.76	30.615	25.935	22.62	23.01	22.425	18.915	16.185	21.84	27.3
28.2012	946.301	952.204	1195.34	1125.7	1027.76	858.475	573.993	493.507	179.031	97.6881	110.313	102.793	117.155	129.228	75.1247		23	15.795	6.24	8.385	13.65	17.94	28.665	43.095	27.885	-41.535	-124.605	-159.9	-132.21	-84.24	-48.75	-31.395	-21.645	-15.405	-6.435	4.485	19.305	32.175	41.73	44.07	40.17	30.42	23.595	22.62	26.52	28.665	26.91	22.425	15.795
28.2013	946.221	952.083	1195.07	1125.57	1028.05	858.789	574.94	494.478	180.414	98.5635	110.679	102.633	117.858	129.727	76.0031		24	9.165	6.24	6.24	5.655	3.51	13.065	26.715	16.575	-39.585	-107.055	-134.94	-120.315	-85.215	-51.675	-23.595	-8.385	-4.29	-3.705	4.095	16.38	30.225	36.66	39.195	42.705	43.29	34.905	18.33	10.92	17.745	28.08	32.76	32.565
28.2013	946.057	951.893	1194.77	1125.44	1028.36	859.141	575.884	495.443	181.811	99.3909	111.051	102.427	118.522	130.205	76.8259		25	12.675	14.82	17.355	19.11	18.72	23.985	29.445	7.215	-59.67	-132.405	-156.78	-122.07	-76.05	-50.31	-36.855	-22.62	-9.36	1.95	13.845	29.25	36.075	33.15	29.25	29.835	31.785	29.445	29.64	33.15	28.275	17.745	13.26	17.55
28.2014	945.804	951.624	1194.44	1125.3	1028.67	859.525	576.812	496.389	183.202	100.157	111.423	102.179	119.136	130.654	77.5854		26	25.155	27.69	33.735	43.875	56.355	62.985	42.51	-6.045	-68.055	-124.41	-153.855	-144.105	-111.93	-83.265	-68.055	-56.16	-37.635	-18.33	-3.9	5.46	19.305	40.95	62.205	70.59	56.355	35.88	25.155	26.52	30.03	31.2	37.05	47.385
28.2014	945.456	951.269	1194.07	1125.15	1028.97	859.933	577.714	497.305	184.569	100.85	111.789	101.896	119.69	131.069	78.2754		27	30.225	29.835	30.81	20.865	1.17	-7.215	6.825	6.63	-49.14	-132.795	-169.455	-137.865	-86.385	-55.185	-36.27	-15.015	2.145	8.385	9.555	13.455	21.06	25.545	26.325	24.375	21.645	19.11	22.815	28.275	28.275	22.815	18.135	19.89
28.2015	945.008	950.822	1193.66	1124.98	1029.27	860.358	578.58	498.178	185.893	101.462	112.145	101.585	120.174	131.443	78.8907		28	22.62	20.475	18.525	14.235	11.505	18.72	28.08	3.705	-67.665	-136.695	-147.225	-107.445	-65.13	-43.875	-35.88	-26.91	-16.575	-4.68	9.165	22.425	31.98	31.785	26.13	27.495	35.685	40.56	37.44	30.03	24.57	16.38	10.335	10.725
28.2015	944.459	950.279	1193.22	1124.8	1029.55	860.791	579.4	499.001	187.159	101.984	112.487	101.253	120.582	131.775	79.428		29	16.965	22.035	14.04	13.845	23.01	37.44	52.455	49.725	-2.535	-90.87	-152.295	-144.885	-98.28	-59.28	-36.27	-15.405	1.755	9.165	14.625	20.67	27.3	30.42	36.27	41.73	41.535	32.565	22.815	15.795	17.55	22.62	23.985	17.16
28.2016	943.806	949.635	1192.73	1124.59	1029.81	861.228	580.17	499.765	188.354	102.411	112.813	100.91	120.91	132.06	79.885		30	16.77	26.13	31.395	20.085	5.655	17.55	48.555	46.8	-23.01	-114.855	-148.98	-116.805	-71.76	-50.7	-40.95	-28.08	-16.77	-13.65	-10.335	-1.17	11.7	22.035	29.055	32.76	34.71	34.32	33.15	29.25	23.595	18.135	14.625	12.675
28.2016	943.052	948.891	1192.2	1124.36	1030.04	861.661	580.884	500.465	189.465	102.742	113.122	100.563	121.153	132.3	80.2614		31	17.94	16.77	15.99	16.77	13.845	11.895	21.06	23.79	-16.965	-94.185	-148.59	-143.325	-103.545	-65.325	-35.685	-8.775	7.605	8.58	7.02	15.6	29.055	37.245	39.975	37.245	29.445	20.865	16.38	11.505	8.58	13.845	25.35	26.325
28.2017	942.198	948.047	1191.63	1124.11	1030.26	862.088	581.539	501.097	190.484	102.977	113.413	100.221	121.312	132.495	80.5584		32	20.28	15.99	16.77	19.305	18.525	20.085	31.98	28.08	-22.62	-104.325	-156.39	-147.81	-106.275	-69.81	-46.995	-31.785	-16.185	-2.73	9.36	20.475	31.98	43.875	47.775	44.265	38.805	30.42	20.865	18.33	24.18	27.3	23.01	12.87
28.2017	941.249	947.106	1191.02	1123.82	1030.44	862.502	582.134	501.661	191.404	103.119	113.689	99.8914	121.39	132.647	80.779		33	18.135	25.155	26.13	22.425	22.815	30.615	35.685	10.92	-53.235	-120.315	-142.74	-120.705	-82.875	-53.04	-33.15	-21.84	-17.55	-8.19	8.97	27.69	33.15	28.665	32.565	46.215	50.505	39.975	25.35	16.185	15.21	16.575	17.745	20.475
28.2018	940.209	946.072	1190.38	1123.52	1030.61	862.902	582.671	502.157	192.222	103.174	113.953	99.5835	121.39	132.761	80.9276		34	18.72	23.205	26.325	25.155	21.255	22.815	27.885	11.115	-46.02	-116.61	-148.395	-132.015	-98.475	-72.735	-50.505	-28.47	-9.555	2.925	10.92	18.525	28.47	37.245	42.12	43.095	39.78	30.81	20.475	16.965	23.205	27.495	18.915	8.775
28.2018	939.087	944.952	1189.7	1123.19	1030.75	863.286	583.153	502.589	192.938	103.152	114.209	99.3044	121.32	132.842	81.01		35	16.185	17.16	14.04	6.63	2.925	10.335	28.275	27.105	-23.4	-108.225	-158.34	-141.96	-97.695	-62.595	-43.095	-27.3	-12.48	0.78	12.09	17.745	20.28	27.3	37.245	41.73	40.56	36.855	30.225	23.4	23.985	25.935	20.67	9.75
28.2019	937.89	943.753	1189	1122.83	1030.87	863.653	583.584	502.962	193.555	103.063	114.465	99.0609	121.19	132.899	81.0335		36	26.91	28.47	33.54	33.345	29.445	32.955	33.54	0.39	-71.76	-141.96	-158.925	-123.825	-71.37	-35.49	-22.62	-23.985	-22.62	-12.48	1.17	12.87	20.67	25.935	29.055	31.2	28.86	23.205	21.45	24.96	28.275	24.18	18.915	18.525
28.2019	936.627	942.485	1188.27	1122.46	1030.97	864.003	583.971	503.285	194.077	102.92	114.728	98.8588	121.012	132.938	81.0066		37	17.16	14.82	19.11	22.425	17.94	13.455	18.525	14.82	-28.665	-102.18	-148.59	-134.355	-91.65	-62.79	-50.7	-37.83	-19.89	-6.63	1.755	8.58	17.355	25.74	31.395	34.32	32.76	28.86	28.86	29.835	29.835	28.47	27.3	27.3
28.202	935.309	941.157	1187.53	1122.07	1031.06	864.338	584.322	503.567	194.512	102.741	115.006	98.703	120.8	132.97	80.9386		38	19.5	12.48	17.355	27.885	31.785	30.615	29.25	12.87	-35.1	-99.255	-136.11	-124.02	-87.555	-52.26	-32.565	-26.91	-23.79	-13.65	1.56	13.455	16.965	19.89	25.935	29.445	26.325	21.84	18.72	20.865	21.255	16.185	12.87	15.795
28.202	933.947	939.782	1186.77	1121.67	1031.14	864.658	584.645	503.818	194.872	102.541	115.309	98.5969	120.57	133.003	80.8397		39	16.185	24.765	34.32	32.955	25.35	23.985	17.55	-18.33	-84.045	-136.11	-139.035	-106.665	-74.685	-54.99	-37.05	-19.305	-4.095	3.9	10.14	18.915	26.325	34.905	42.9	43.875	34.905	26.325	24.375	25.35	23.4	21.06	19.5	15.6
28.202	932.552	938.37	1186.01	1121.27	1031.21	864.967	584.952	504.049	195.166	102.34	115.648	98.5428	120.338	133.05	80.7209		40	21.645	22.425	27.105	28.08	25.74	33.735	42.12	25.545	-25.545	-88.725	-124.02	-123.045	-102.375	-78.78	-53.235	-31.59	-17.745	-12.09	-2.145	10.335	12.285	9.36	13.065	26.715	39.585	40.755	31.395	22.425	20.865	22.23	21.06	17.55
28.2021	931.137	936.935	1185.24	1120.87	1031.29	865.269	585.251	504.275	195.41	102.157	116.033	98.5418	120.124	133.12	80.5933		41	30.225	23.205	16.38	14.82	19.695	29.835	36.855	20.28	-37.635	-105.495	-136.305	-116.61	-78.975	-54.99	-42.315	-30.615	-19.305	-8.775	2.73	14.04	22.23	23.4	20.28	17.745	14.43	13.26	16.38	24.96	28.08	16.965	0.975	-2.925
28.2021	929.712	935.488	1184.48	1120.48	1031.37	865.566	585.554	504.508	195.618	102.014	116.474	98.5935	119.944	133.225	80.4681		42	19.5	23.4	31.98	35.88	32.565	31.395	29.445	9.75	-37.44	-91.455	-115.05	-102.18	-80.925	-59.67	-36.855	-18.525	-15.405	-18.72	-12.48	2.145	10.14	5.265	2.925	10.14	19.11	21.255	15.21	10.14	16.38	23.595	22.815	16.185
28.2022	928.291	934.042	1183.74	1120.11	1031.46	865.865	585.873	504.76	195.806	101.929	116.982	98.6964	119.818	133.375	80.3565		43	41.34	38.805	29.64	22.425	26.13	39.975	39.39	2.145	-60.06	-106.665	-111.345	-92.235	-74.1	-56.55	-33.345	-12.09	-5.46	-9.165	-10.14	-4.875	-0.195	2.34	7.605	12.48	15.795	18.915	22.62	21.645	17.94	18.72	27.3	32.175
28.2022	926.884	932.61	1183.01	1119.76	1031.58	866.169	586.216	505.045	195.988	101.924	117.565	98.8475	119.762	133.58	80.2693		44	23.4	27.885	30.615	23.79	14.235	15.99	15.99	-7.02	-51.87	-87.165	-97.11	-88.92	-76.245	-62.205	-40.95	-21.45	-11.7	-8.385	-0.975	7.215	13.455	14.82	11.115	6.045	5.265	11.505	17.745	15.6	8.97	12.09	21.45	28.275
28.2023	925.503	931.205	1182.31	1119.45	1031.71	866.483	586.595	505.375	196.18	102.019	118.231	99.0431	119.794	133.85	80.2167		45	22.23	25.935	23.01	15.99	16.77	29.25	35.88	8.97	-51.09	-109.785	-129.285	-112.125	-86.385	-70.59	-55.77	-36.66	-15.6	-0.975	4.875	12.285	23.4	30.225	27.69	24.375	24.18	26.91	24.765	21.06	21.45	22.23	20.475	18.135
28.2023	924.159	929.838	1181.63	1119.18	1031.88	866.812	587.017	505.76	196.398	102.231	118.988	99.2781	119.927	134.192	80.2078		46	19.695	30.225	30.42	18.135	8.775	13.455	12.09	-20.475	-78.78	-123.825	-126.945	-102.18	-77.805	-62.79	-48.945	-31.395	-14.43	0	10.92	23.79	38.025	46.8	43.875	36.855	31.98	29.055	22.425	16.575	15.99	16.965	17.55	20.67
28.2024	922.861	928.52	1181	1118.96	1032.08	867.16	587.491	506.209	196.654	102.577	119.84	99.5468	120.175	134.614	80.251		47	23.79	19.89	19.5	20.865	18.525	17.355	17.745	-2.73	-55.965	-110.175	-125.97	-104.91	-82.68	-72.735	-58.305	-32.565	-13.455	-15.795	-23.205	-9.555	11.7	17.94	11.895	15.795	31.395	39.585	29.445	16.965	17.55	25.74	28.86	24.18
28.2024	921.619	927.262	1180.4	1118.8	1032.31	867.532	588.022	506.731	196.962	103.072	120.79	99.8426	120.548	135.122	80.3531		48	33.93	36.27	34.32	32.175	31.98	31.98	25.545	0.39	-40.365	-76.83	-92.04	-85.8	-74.685	-63.96	-51.09	-31.98	-17.94	-15.6	-19.305	-13.455	-3.705	1.365	0.195	3.12	14.43	21.645	15.015	6.045	7.8	13.845	14.04	13.845
28.2025	920.442	926.075	1179.85	1118.71	1032.59	867.931	588.615	507.33	197.33	103.728	121.838	100.158	121.054	135.718	80.5195		49	23.4	29.055	32.76	30.225	29.835	32.565	29.25	3.315	-42.705	-84.825	-96.72	-85.41	-68.445	-56.355	-45.435	-37.44	-31.59	-22.62	-7.02	9.165	17.16	15.6	12.87	15.795	23.205	21.06	9.36	3.9	10.335	18.915	19.89	15.99
28.2025	919.336	924.965	1179.36	1118.7	1032.91	868.36	589.271	508.01	197.767	104.556	122.982	100.487	121.696	136.406	80.7541		50	28.47	27.105	23.985	21.06	25.35	35.1	31.005	-10.14	-76.635	-123.825	-127.53	-102.18	-76.05	-59.67	-46.02	-26.715	-3.705	14.43	24.57	28.47	27.3	23.985	23.79	26.715	28.665	24.18	18.135	18.33	24.57	25.155	15.795	7.605
28.2026	918.307	923.942	1178.91	1118.76	1033.27	868.822	589.993	508.771	198.28	105.561	124.218	100.819	122.476	137.184	81.0589		51	19.305	19.305	23.595	31.005	36.075	36.855	37.05	21.645	-26.52	-91.26	-130.455	-123.045	-89.895	-62.4	-51.09	-46.605	-38.805	-22.815	-5.46	5.265	8.97	11.31	14.625	20.67	26.52	24.765	15.015	11.895	21.84	32.565	33.15	20.67
28.2026	917.362	923.012	1178.52	1118.9	1033.68	869.317	590.778	509.613	198.87	106.747	125.538	101.149	123.392	138.05	81.4344		52	19.5	31.395	37.83	35.685	29.445	28.08	26.91	0.39	-58.89	-114.465	-126.555	-101.79	-75.465	-57.135	-37.83	-16.575	-1.56	4.485	10.92	18.72	21.645	25.35	30.615	33.345	24.765	13.455	11.7	24.765	34.125	24.765	5.46	-1.17
28.2027	916.503	922.18	1178.2	1119.14	1034.14	869.847	591.624	510.531	199.541	108.114	126.935	101.468	124.438	139.001	81.8794		53	23.205	32.37	25.545	10.92	6.24	16.965	30.03	19.695	-28.47	-90.87	-126.75	-117.78	-85.8	-60.84	-47.19	-37.44	-27.495	-16.575	-3.315	13.455	26.325	31.2	32.175	32.955	38.415	39	33.345	25.935	26.325	32.565	32.175	17.745
28.2028	915.733	921.449	1177.93	1119.46	1034.63	870.411	592.524	511.521	200.289	109.658	128.395	101.769	125.606	140.031	82.3911		54	24.375	15.6	15.6	19.89	20.28	23.985	35.49	26.13	-28.275	-101.4	-141.765	-129.675	-95.16	-64.935	-43.095	-29.055	-21.45	-14.04	1.17	17.16	24.57	22.815	24.57	34.71	40.17	27.885	8.775	3.705	16.185	25.35	23.595	19.89
28.2028	915.054	920.821	1177.72	1119.87	1035.17	871.007	593.474	512.575	201.112	111.373	129.907	102.045	126.883	141.131	82.9651		55	28.665	28.665	28.47	29.64	28.86	24.375	18.525	-3.705	-51.48	-107.445	-130.455	-112.32	-80.145	-59.085	-44.07	-26.52	-12.285	-3.315	2.73	12.09	21.06	30.225	36.855	39.975	39.975	39	34.515	25.35	16.77	14.235	14.82	14.43
28.2029	914.467	920.298	1177.58	1120.37	1035.74	871.635	594.465	513.683	202.004	113.249	131.455	102.29	128.258	142.292	83.5962		56	7.995	14.235	27.3	31.005	18.135	11.31	21.645	27.885	-11.505	-85.605	-138.84	-133.38	-97.89	-71.565	-62.595	-49.53	-24.57	-0.39	14.82	24.57	32.175	30.03	19.89	16.38	26.325	36.66	34.125	24.96	20.28	17.94	9.945	2.145
28.2029	913.97	919.879	1177.49	1120.96	1036.34	872.291	595.489	514.836	202.958	115.273	133.024	102.498	129.712	143.504	84.2778		57	25.35	24.57	34.515	40.95	34.71	28.08	31.98	21.84	-32.955	-112.515	-156.195	-138.45	-95.355	-63.765	-47.97	-30.03	-7.605	10.53	16.38	19.305	25.545	35.88	41.925	38.61	28.275	20.085	19.5	24.765	26.91	21.45	8.19	-1.365
28.203	913.562	919.562	1177.47	1121.63	1036.97	872.971	596.536	516.023	203.965	117.429	134.596	102.665	131.229	144.754	85.0028		58	11.505	15.99	26.91	28.665	16.575	13.26	16.77	-6.825	-76.245	-144.3	-154.44	-115.05	-75.27	-56.94	-46.995	-27.885	-0.78	19.5	25.74	24.18	24.96	27.105	30.42	36.465	37.05	26.52	13.65	12.285	22.23	30.81	29.055	20.28
28.203	913.241	919.344	1177.5	1122.37	1037.62	873.672	597.596	517.232	205.017	119.699	136.155	102.787	132.789	146.032	85.7637		59	2.535	4.485	16.185	19.11	10.53	12.09	33.54	41.145	-10.335	-99.645	-152.685	-135.72	-86.385	-54.21	-37.635	-20.475	-4.29	1.365	2.925	10.335	22.815	33.735	42.51	46.605	50.115	44.07	31.2	18.525	12.48	8.385	-1.95	-11.31
28.2031	913.003	919.22	1177.59	1123.17	1038.28	874.389	598.659	518.451	206.103	122.063	137.684	102.862	134.374	147.323	86.5525		60	15.6	23.205	37.245	39	26.91	22.62	34.515	36.075	-9.945	-87.555	-135.33	-127.14	-91.065	-65.715	-49.92	-33.54	-16.77	-6.435	-9.555	-17.355	-11.505	8.385	29.445	40.56	45.045	44.07	35.1	23.01	15.405	19.11	22.62	18.72
28.2031	912.844	919.186	1177.73	1124.04	1038.94	875.118	599.716	519.668	207.213	124.5	139.167	102.888	135.963	148.616	87.3617		61	23.79	29.835	27.3	12.87	6.24	22.815	40.755	13.845	-61.425	-133.965	-152.1	-121.875	-80.145	-49.53	-31.395	-19.695	-7.8	6.435	14.04	11.115	5.85	9.165	21.45	34.32	38.415	33.93	26.325	21.45	19.11	15.6	11.7	6.825
28.2032	912.759	919.235	1177.92	1124.96	1039.61	875.852	600.757	520.874	208.337	126.987	140.589	102.865	137.537	149.899	88.1838		62	33.15	31.005	21.45	14.235	14.04	23.985	32.565	10.335	-54.99	-124.41	-148.98	-123.435	-81.705	-51.87	-32.37	-21.06	-15.405	-8.97	5.07	21.84	37.05	54.405	64.545	39.78	-18.33	-59.67	-42.9	10.14	45.24	46.215	36.465	40.365
28.2032	912.743	919.361	1178.16	1125.92	1040.26	876.587	601.775	522.056	209.464	129.501	141.935	102.797	139.079	151.159	89.0119		63	23.985	18.915	16.77	15.795	11.505	10.725	19.5	16.185	-27.495	-94.965	-133.575	-119.73	-83.46	-55.77	-36.855	-21.06	-7.02	-1.95	2.73	8.19	15.21	20.085	22.425	23.205	20.28	16.185	17.55	22.62	25.74	25.35	22.035	12.285
28.2033	912.789	919.556	1178.43	1126.91	1040.91	877.319	602.76	523.207	210.586	132.017	143.192	102.684	140.57	152.386	89.8398		64	28.86	38.61	42.9	38.415	31.59	33.54	35.88	10.725	-49.92	-108.42	-129.09	-114.855	-89.895	-63.96	-36.465	-20.085	-18.135	-18.72	-8.19	6.435	16.77	18.915	21.645	27.885	31.59	28.665	23.4	24.96	34.125	38.415	28.86	16.185
28.2033	912.892	919.814	1178.75	1127.92	1041.53	878.04	603.708	524.318	211.694	134.513	144.35	102.532	141.995	153.571	90.6621		65	31.59	31.785	30.42	25.155	15.795	17.94	30.615	21.645	-31.395	-94.77	-119.925	-98.67	-68.25	-52.065	-39.585	-23.01	-10.335	-8.58	-9.945	-4.29	11.115	26.52	30.42	22.425	14.43	14.43	15.6	12.87	10.725	10.725	10.53	9.36
28.2034	913.045	920.125	1179.09	1128.94	1042.13	878.749	604.613	525.383	212.782	136.965	145.401	102.347	143.34	154.704	91.4742		66	24.765	31.98	28.47	14.82	15.21	34.905	39.78	-0.195	-63.765	-103.35	-106.08	-91.065	-75.855	-60.45	-43.485	-28.665	-19.695	-13.455	-0.195	15.015	17.745	4.875	-4.875	4.485	23.205	27.105	15.795	9.36	17.55	28.275	29.835	23.79
28.2034	913.241	920.483	1179.47	1129.95	1042.71	879.439	605.471	526.397	213.843	139.353	146.338	102.136	144.595	155.777	92.2727		67	25.935	21.06	21.45	28.275	33.15	30.03	21.255	2.535	-36.27	-84.63	-112.32	-105.69	-83.265	-66.3	-56.745	-40.95	-16.185	6.045	15.6	17.355	20.28	22.425	19.695	14.04	10.335	10.53	10.92	13.065	16.77	19.695	21.84	25.74
28.2035	913.473	920.879	1179.87	1130.96	1043.25	880.108	606.28	527.356	214.873	141.654	147.157	101.906	145.749	156.786	93.0549		68	28.08	31.59	38.025	25.545	-0.975	-9.555	1.56	-5.655	-49.53	-95.94	-108.81	-94.185	-73.905	-59.28	-45.825	-32.175	-16.965	-1.755	15.015	26.715	33.93	36.66	35.88	31.785	27.69	27.885	28.08	19.89	7.41	-4.095	1.365	22.815
28.2035	913.734	921.305	1180.29	1131.94	1043.75	880.752	607.039	528.258	215.87	143.85	147.857	101.668	146.797	157.724	93.8193		69	6.24	7.41	13.455	14.04	14.625	25.155	27.495	-9.75	-83.07	-139.035	-139.425	-103.155	-70.005	-49.335	-31.785	-16.185	-2.535	8.775	18.33	23.985	26.52	30.81	33.735	32.955	29.64	30.42	32.955	31.59	23.205	11.31	6.435	7.8
28.2035	914.016	921.754	1180.72	1132.89	1044.22	881.369	607.749	529.101	216.83	145.925	148.438	101.43	147.733	158.589	94.565		70	24.18	31.395	31.59	26.715	25.35	36.27	42.51	19.89	-40.95	-106.665	-132.21	-113.1	-81.12	-57.915	-37.83	-15.99	-2.34	1.56	2.535	7.8	12.285	15.21	21.06	25.545	23.985	18.72	14.04	10.14	6.825	11.895	22.035	27.885
28.2036	914.311	922.215	1181.16	1133.8	1044.65	881.957	608.409	529.887	217.753	147.863	148.904	101.204	148.555	159.378	95.2923		71	16.965	11.505	15.99	27.3	31.395	31.395	25.935	-0.195	-60.255	-126.165	-154.05	-132.015	-89.7	-57.33	-36.465	-19.305	-2.34	8.58	15.795	21.645	26.91	28.665	26.325	24.765	29.445	38.025	40.56	36.66	30.615	24.375	20.28	15.405
28.2036	914.612	922.682	1181.61	1134.66	1045.04	882.514	609.024	530.616	218.64	149.651	149.261	100.999	149.263	160.089	96.002		72	1.17	16.575	30.225	26.13	14.04	13.455	26.91	22.815	-26.715	-99.645	-137.28	-119.34	-78.39	-53.04	-40.17	-23.79	-3.51	11.31	14.04	6.825	1.365	3.705	13.065	23.4	33.54	37.83	31.005	14.82	1.17	0.585	8.97	15.795
28.2037	914.91	923.145	1182.05	1135.46	1045.39	883.039	609.595	531.29	219.491	151.281	149.516	100.826	149.86	160.724	96.6954		73	22.035	24.375	27.3	26.52	26.52	33.54	34.32	6.045	-49.335	-96.525	-108.615	-99.645	-86.58	-66.105	-39.195	-20.865	-16.965	-11.31	0.975	13.065	18.33	14.625	6.825	5.46	15.015	24.57	26.325	24.96	30.615	40.56	42.12	35.1
28.2037	915.197	923.595	1182.49	1136.2	1045.7	883.532	610.125	531.912	220.307	152.745	149.677	100.695	150.35	161.282	97.3744		74	21.255	24.375	30.03	33.15	30.81	29.835	26.91	5.85	-38.415	-89.895	-118.95	-113.49	-88.335	-65.52	-50.7	-39.39	-28.665	-17.355	-9.165	-3.315	-1.17	6.435	19.305	27.885	27.495	22.23	22.815	28.08	25.74	15.21	3.315	-1.365
28.2038	915.465	924.025	1182.91	1136.86	1045.98	883.992	610.62	532.485	221.091	154.038	149.755	100.615	150.737	161.766	98.0413		75	23.4	26.52	28.47	28.86	29.25	29.055	24.765	7.215	-32.955	-81.12	-108.225	-105.105	-81.12	-55.77	-41.34	-37.05	-36.855	-29.835	-15.99	-5.265	-2.145	-2.34	-1.56	3.705	8.97	9.945	9.945	15.6	27.69	37.245	33.15	19.305
28.2038	915.705	924.424	1183.3	1137.45	1046.21	884.418	611.082	533.013	221.843	155.158	149.762	100.594	151.031	162.177	98.6984		76	7.8	5.46	10.335	15.015	15.6	15.21	14.04	1.365	-34.32	-82.68	-110.955	-105.885	-83.265	-63.96	-47.58	-28.665	-12.285	-0.78	8.775	14.43	11.115	3.51	6.045	21.06	35.49	37.05	33.345	33.735	35.685	34.125	29.64	22.425
28.2039	915.91	924.784	1183.67	1137.96	1046.4	884.812	611.516	533.498	222.566	156.106	149.711	100.64	151.238	162.519	99.3478		77	28.47	26.91	17.16	12.285	20.28	30.615	23.01	-15.015	-68.835	-105.885	-109.395	-93.795	-80.535	-71.76	-55.77	-34.515	-13.065	0.975	7.215	8.775	10.335	17.16	27.495	34.71	34.515	30.615	33.54	43.485	49.14	34.125	9.165	-2.535
28.2039	916.071	925.096	1183.99	1138.39	1046.55	885.172	611.925	533.943	223.26	156.885	149.613	100.759	151.369	162.796	99.9919		78	24.57	23.205	19.89	21.645	28.275	33.93	30.225	2.535	-44.655	-86.19	-96.33	-85.8	-72.93	-58.89	-40.95	-26.52	-20.475	-21.255	-16.38	-4.875	5.46	9.36	14.43	22.815	26.52	23.01	22.425	25.935	30.225	28.86	21.255	6.24
28.204	916.181	925.35	1184.28	1138.73	1046.67	885.5	612.312	534.352	223.927	157.501	149.481	100.956	151.432	163.01	100.632		79	31.005	27.3	8.775	-1.56	10.725	24.765	12.09	-24.765	-68.64	-101.79	-117.975	-113.685	-94.77	-68.64	-46.605	-30.03	-15.405	0.975	16.575	24.57	25.935	24.765	27.69	33.15	34.32	31.005	26.325	21.45	16.38	10.92	7.02	7.41
28.204	916.232	925.539	1184.5	1138.98	1046.75	885.794	612.68	534.727	224.566	157.961	149.328	101.235	151.439	163.166	101.271		80	26.715	23.01	17.94	14.04	19.11	28.08	23.79	-10.92	-62.595	-99.45	-100.425	-81.51	-65.52	-57.33	-47.385	-29.64	-13.065	-5.655	-2.73	1.365	8.19	12.09	15.015	17.55	20.085	20.67	22.815	28.86	33.15	29.445	19.305	10.14
28.2041	916.217	925.654	1184.67	1139.14	1046.79	886.056	613.03	535.07	225.178	158.275	149.164	101.597	151.399	163.268	101.907		81	33.54	33.345	24.18	10.92	5.07	4.095	-3.9	-31.2	-63.96	-84.045	-88.14	-82.485	-71.37	-51.87	-31.785	-23.205	-23.595	-19.89	-4.68	9.75	16.77	16.965	17.745	19.11	26.715	36.075	34.125	17.94	3.705	2.535	9.165	13.26
28.2041	916.13	925.687	1184.77	1139.21	1046.79	886.284	613.364	535.382	225.761	158.455	149	102.045	151.323	163.321	102.543		82	23.985	28.275	26.91	23.595	25.35	34.71	39.39	22.035	-17.16	-58.11	-79.365	-75.66	-62.4	-50.115	-43.875	-42.705	-44.265	-40.95	-28.08	-13.455	-0.78	7.8	11.7	6.045	-2.73	-0.585	14.82	27.3	25.74	16.185	6.63	2.73
28.2042	915.967	925.631	1184.8	1139.19	1046.75	886.479	613.681	535.662	226.312	158.512	148.846	102.576	151.219	163.329	103.176		83	7.02	11.505	12.09	13.65	16.38	15.795	8.385	-4.29	-26.52	-49.92	-64.545	-64.155	-55.77	-46.215	-37.635	-33.735	-29.445	-25.545	-17.55	-6.825	3.705	7.41	6.045	5.655	10.92	19.695	23.595	20.085	14.235	16.965	24.375	27.3
28.2042	915.722	925.479	1184.75	1139.09	1046.66	886.641	613.982	535.911	226.829	158.46	148.708	103.19	151.098	163.297	103.805		84	12.48	25.74	24.765	15.015	13.845	22.815	26.715	4.485	-43.68	-94.575	-118.365	-109.98	-90.87	-79.755	-69.225	-49.725	-24.57	-4.875	6.24	17.16	27.495	36.075	36.465	30.225	23.01	21.255	25.74	24.57	16.38	12.87	20.085	22.23
28.2043	915.391	925.226	1184.61	1138.9	1046.54	886.769	614.264	536.128	227.309	158.313	148.592	103.884	150.965	163.229	104.428		85	25.35	16.575	12.87	14.235	17.16	20.475	14.625	-20.085	-77.415	-117.78	-121.29	-98.28	-74.49	-56.745	-43.68	-34.125	-24.57	-10.92	4.095	18.135	28.08	33.345	35.88	37.83	37.245	32.565	24.57	18.135	16.185	18.135	20.28	18.525
28.2044	914.973	924.866	1184.38	1138.62	1046.38	886.861	614.525	536.31	227.745	158.085	148.502	104.653	150.829	163.129	105.04		86	24.765	28.08	28.47	28.275	29.64	32.565	30.42	11.115	-30.225	-77.415	-102.375	-97.5	-81.705	-69.81	-64.74	-54.795	-36.075	-16.575	-7.605	-7.995	-5.655	5.07	12.285	6.825	-2.34	4.68	21.255	30.615	25.74	20.475	23.79	30.81
28.2044	914.466	924.397	1184.05	1138.27	1046.17	886.918	614.762	536.454	228.135	157.79	148.44	105.493	150.694	163.001	105.639		87	34.71	40.17	27.885	8.19	-1.755	7.215	10.53	-16.965	-71.175	-112.905	-116.415	-94.965	-72.15	-55.575	-44.46	-37.05	-26.91	-10.92	5.655	21.255	30.225	33.93	35.685	39.39	42.705	37.05	24.96	18.72	24.765	36.855	38.805	27.495
28.2045	913.869	923.815	1183.63	1137.83	1045.91	886.936	614.971	536.556	228.47	157.441	148.405	106.397	150.562	162.849	106.219		88	11.115	11.895	17.355	15.99	14.04	21.06	21.45	-11.505	-74.295	-121.875	-123.045	-100.425	-85.215	-75.66	-58.11	-33.735	-12.675	7.02	24.765	31.2	27.495	24.96	32.175	42.51	45.24	36.465	21.84	14.43	18.915	31.395	39.975	35.1
28.2045	913.181	923.119	1183.11	1137.32	1045.61	886.914	615.146	536.611	228.746	157.051	148.396	107.36	150.437	162.676	106.775		89	27.885	31.98	26.52	17.16	17.355	26.325	25.935	-6.435	-62.205	-106.665	-116.025	-102.18	-82.485	-65.91	-50.115	-34.32	-18.135	-5.46	2.34	7.8	15.6	24.18	26.91	22.23	18.72	23.79	32.565	35.1	30.81	23.4	19.11	15.6
28.2046	912.405	922.307	1182.48	1136.73	1045.25	886.851	615.284	536.614	228.955	156.632	148.408	108.375	150.319	162.486	107.3		90	10.335	15.405	23.985	22.815	12.675	8.58	16.38	16.965	-15.99	-74.295	-112.905	-112.32	-94.38	-77.025	-56.94	-32.76	-17.94	-20.28	-24.18	-11.7	12.675	34.125	43.875	44.655	39	33.15	29.64	34.125	40.56	40.755	30.42	16.575
28.2046	911.543	921.382	1181.76	1136.07	1044.84	886.742	615.377	536.56	229.09	156.194	148.436	109.435	150.204	162.28	107.788		91	22.815	30.42	27.495	11.7	0.585	7.41	21.645	15.21	-32.565	-94.965	-126.75	-117.585	-93.015	-71.565	-55.77	-40.95	-27.495	-15.99	-2.535	12.675	31.395	46.605	52.845	50.505	43.29	32.565	22.23	23.595	31.59	32.955	24.765	15.99
28.2047	910.596	920.345	1180.93	1135.35	1044.37	886.586	615.419	536.441	229.144	155.746	148.472	110.533	150.091	162.061	108.233		92	11.115	5.85	10.335	15.015	12.87	17.94	26.13	1.95	-67.86	-130.26	-136.89	-107.835	-87.555	-79.95	-63.18	-37.05	-17.94	-0.975	17.355	33.93	38.025	33.54	32.76	36.27	38.61	38.22	34.71	30.03	26.715	23.985	24.18	22.62
28.2047	909.568	919.198	1180	1134.55	1043.84	886.379	615.403	536.252	229.11	155.296	148.508	111.66	149.973	161.83	108.627		93	23.205	28.665	27.495	24.375	25.74	34.32	37.44	8.19	-54.99	-114.66	-129.675	-104.13	-72.735	-54.6	-44.265	-33.93	-20.085	-6.825	7.02	19.695	31.2	42.12	47.385	42.12	31.2	22.23	18.72	17.94	13.26	3.9	-3.705	1.95
28.2048	908.464	917.945	1178.97	1133.69	1043.24	886.118	615.322	535.986	228.982	154.85	148.533	112.81	149.846	161.589	108.965		94	30.03	29.445	24.96	22.425	24.375	32.955	34.905	8.19	-52.26	-109.2	-122.46	-90.285	-54.21	-40.56	-37.83	-28.275	-12.48	-6.63	-14.82	-17.745	-2.34	28.275	50.7	52.845	41.535	30.225	23.79	19.695	11.31	3.51	0.975	7.215
28.2048	907.287	916.592	1177.85	1132.76	1042.57	885.8	615.169	535.637	228.754	154.413	148.537	113.974	149.701	161.337	109.241		95	17.745	13.845	17.745	26.13	34.125	37.245	24.375	-17.94	-82.875	-130.26	-131.82	-100.425	-69.81	-53.82	-42.315	-27.3	-12.48	-4.29	3.315	16.185	24.375	23.595	18.72	23.01	31.98	39	37.05	26.715	16.965	18.135	20.085	10.92
28.2049	906.042	915.145	1176.63	1131.77	1041.83	885.421	614.937	535.199	228.421	153.986	148.508	115.143	149.531	161.074	109.448		96	29.445	26.325	27.885	27.3	17.55	11.115	18.915	18.135	-24.765	-94.77	-137.67	-128.505	-95.94	-71.76	-57.135	-41.145	-25.35	-11.31	1.365	17.94	35.685	43.29	33.15	17.94	14.82	22.23	29.835	29.445	24.375	17.94	14.04	12.675
28.2049	904.735	913.609	1175.33	1130.72	1041.01	884.978	614.621	534.667	227.979	153.572	148.434	116.309	149.326	160.799	109.582		97	23.01	17.55	13.455	14.625	21.84	27.885	27.3	8.58	-39.78	-104.91	-145.08	-132.21	-90.285	-59.085	-54.21	-54.795	-45.24	-26.52	-5.265	15.405	32.37	41.145	39.78	33.15	31.785	37.245	45.825	45.825	37.05	24.96	19.695	19.305
28.205	903.372	911.995	1173.94	1129.6	1040.11	884.468	614.213	534.037	227.425	153.171	148.305	117.463	149.08	160.513	109.637		98	23.01	29.25	34.32	29.445	18.525	16.965	26.52	19.89	-31.98	-102.96	-140.205	-129.09	-100.815	-81.705	-68.445	-46.8	-21.45	-0.975	11.7	24.96	36.66	40.755	38.805	39.195	42.51	39.585	24.96	13.065	12.675	22.425	30.81	30.615
28.205	901.958	910.309	1172.48	1128.42	1039.13	883.888	613.71	533.305	226.756	152.783	148.109	118.595	148.782	160.211	109.612		99	19.695	16.575	18.72	25.155	28.47	28.86	23.595	5.85	-36.27	-90.285	-124.8	-124.605	-105.105	-85.02	-71.565	-55.185	-31.98	-8.385	5.265	12.87	23.4	34.32	34.71	27.3	26.91	37.635	45.045	38.61	28.665	24.375	26.52	30.225
28.205	900.501	908.562	1170.94	1127.19	1038.08	883.236	613.107	532.47	225.973	152.406	147.837	119.695	148.425	159.894	109.502		100	11.115	17.94	23.985	20.28	19.695	30.225	38.415	16.38	-39	-95.16	-119.925	-109.785	-92.82	-80.34	-65.715	-44.655	-27.3	-15.6	-4.29	10.725	23.79	30.225	34.71	39.585	38.025	30.225	21.645	16.77	16.77	20.475	19.11	8.58
28.2051	899.007	906.763	1169.34	1125.9	1036.94	882.51	612.401	531.531	225.077	152.037	147.479	120.753	148.002	159.557	109.308		101	-60.06	-2.73	51.285	63.375	52.065	47.775	44.46	13.26	-46.215	-95.94	-103.545	-85.02	-68.445	-60.06	-49.92	-31.98	-10.725	5.655	13.065	15.015	18.72	27.69	38.61	44.46	40.755	30.42	23.79	24.375	21.84	13.065	5.265	-1.755
28.2051	897.484	904.924	1167.68	1124.55	1035.71	881.708	611.593	530.488	224.069	151.674	147.028	121.757	147.507	159.198	109.027		102	12.09	8.385	5.07	7.8	15.6	21.45	15.405	-16.38	-66.495	-104.325	-115.05	-100.23	-77.415	-57.915	-40.56	-36.855	-35.295	-26.715	-2.145	22.23	29.835	25.155	23.595	33.15	41.535	36.075	20.085	14.235	23.595	32.37	28.47	17.94
28.2052	895.939	903.057	1165.97	1123.15	1034.41	880.831	610.681	529.344	222.954	151.313	146.479	122.698	146.935	158.815	108.662		103	18.135	16.185	14.43	15.99	24.375	33.345	28.86	-1.365	-50.505	-94.38	-114.465	-108.42	-89.7	-70.005	-53.82	-39.975	-25.74	-8.97	6.63	16.38	20.865	31.2	45.045	52.26	50.7	46.41	43.485	40.365	36.855	29.055	20.475	11.895
28.2052	894.379	901.172	1164.22	1121.69	1033.04	879.876	609.666	528.102	221.737	150.95	145.829	123.565	146.282	158.405	108.215		104	22.035	25.35	28.275	27.69	24.375	16.575	-1.365	-35.1	-72.15	-93.015	-97.305	-96.33	-96.135	-85.41	-58.5	-26.91	-5.46	-3.315	-7.8	1.17	24.57	44.46	47.385	37.635	30.03	28.47	30.42	31.005	27.495	19.305	8.385	-0.585
28.2053	892.813	899.281	1162.43	1120.19	1031.59	878.845	608.553	526.765	220.426	150.582	145.075	124.346	145.547	157.963	107.687		105	19.5	25.935	34.125	34.32	24.57	22.62	25.545	8.385	-41.535	-93.6	-113.49	-104.325	-89.895	-78.195	-62.595	-41.73	-21.645	-7.605	0.78	7.215	16.185	26.52	34.905	34.515	26.52	23.79	30.615	35.295	31.785	27.3	25.935	21.255
28.2053	891.249	897.398	1160.61	1118.65	1030.07	877.739	607.344	525.34	219.027	150.203	144.218	125.034	144.729	157.488	107.084		106	25.155	18.915	19.5	26.325	29.64	20.085	1.17	-23.79	-55.575	-87.75	-103.74	-98.085	-81.9	-65.715	-52.65	-40.95	-30.03	-20.28	-8.775	4.875	17.55	24.96	29.25	31.98	32.955	35.1	34.125	28.08	22.62	21.45	23.205	22.62
28.2054	889.694	895.533	1158.77	1117.06	1028.49	876.559	606.046	523.833	217.549	149.81	143.261	125.618	143.83	156.975	106.409		107	8.19	13.455	20.67	22.815	19.11	16.38	16.185	5.655	-30.03	-74.295	-100.62	-98.085	-84.63	-74.49	-61.23	-40.56	-24.375	-17.355	-8.385	5.265	12.675	11.31	13.065	21.84	25.74	20.865	15.99	21.255	31.59	32.955	24.765	14.625
28.2054	888.156	893.698	1156.91	1115.44	1026.85	875.305	604.663	522.25	216.002	149.396	142.209	126.091	142.852	156.423	105.67		108	11.7	11.31	14.235	18.33	19.305	21.255	21.255	8.775	-19.695	-53.04	-73.71	-71.565	-57.915	-44.265	-37.635	-35.49	-26.715	-20.28	-15.405	-13.845	-9.75	1.17	11.505	16.185	15.21	13.26	12.87	16.185	24.57	31.785	30.615	20.085
28.2055	886.642	891.906	1155.04	1113.79	1025.16	873.981	603.203	520.6	214.395	148.955	141.069	126.448	141.8	155.829	104.871		109	9.36	14.04	15.21	11.7	9.165	12.675	16.965	3.12	-35.295	-83.655	-111.54	-105.69	-80.73	-62.595	-55.965	-49.725	-30.615	-13.26	-5.265	2.145	20.085	39.195	41.73	30.03	23.205	32.37	46.41	45.24	31.005	13.26	5.46	8.19
28.2055	885.159	890.165	1153.17	1112.1	1023.42	872.587	601.674	518.889	212.738	148.483	139.849	126.683	140.68	155.192	104.02		110	55.965	56.16	38.22	26.91	29.835	38.22	27.3	-13.455	-73.905	-118.365	-122.85	-101.205	-70.785	-45.825	-26.91	-17.94	-11.895	1.56	19.695	29.64	29.64	26.52	29.055	35.88	33.54	20.67	11.31	8.58	8.97	6.045	7.41	13.26
28.2056	883.712	888.486	1151.3	1110.39	1021.64	871.126	600.082	517.126	211.042	147.971	138.558	126.795	139.499	154.509	103.124		111	26.325	25.35	25.35	26.13	26.13	25.545	26.52	20.085	-12.48	-66.69	-105.105	-105.105	-83.07	-63.96	-55.38	-46.41	-30.81	-10.53	3.315	8.58	7.995	11.7	14.04	11.115	7.41	14.235	26.91	33.93	30.615	28.47	29.445	28.47
28.2056	882.308	886.878	1149.42	1108.66	1019.82	869.601	598.436	515.319	209.316	147.414	137.207	126.783	138.264	153.78	102.189		112	9.945	11.7	15.795	22.035	29.64	30.81	13.26	-24.375	-68.835	-97.5	-99.645	-85.8	-65.91	-44.265	-25.545	-15.21	-15.21	-11.31	0	14.43	19.695	21.06	21.06	21.45	21.255	21.255	23.985	26.91	25.935	17.94	5.85	-1.365
28.2057	880.952	885.346	1147.55	1106.91	1017.97	868.012	596.743	513.473	207.568	146.805	135.807	126.649	136.985	153.005	101.223		113	25.545	28.08	31.98	30.225	19.89	5.85	-5.265	-26.52	-60.84	-88.14	-89.895	-75.855	-66.3	-63.18	-49.335	-26.52	-8.58	-1.17	1.755	7.02	8.775	11.505	16.965	22.62	20.28	11.895	7.02	10.92	15.795	15.21	15.405	18.72
28.2057	879.646	883.898	1145.69	1105.15	1016.1	866.361	595.011	511.596	205.807	146.135	134.371	126.396	135.671	152.184	100.233		114	42.315	40.755	30.81	22.62	22.035	22.815	13.65	-13.455	-51.48	-79.56	-83.265	-70.98	-62.985	-60.255	-50.505	-31.395	-18.33	-14.04	-11.115	-7.215	-4.485	-3.12	2.34	6.63	9.945	7.605	0.975	-2.145	4.095	13.65	17.94	18.72
28.2058	878.395	882.537	1143.84	1103.37	1014.21	864.65	593.247	509.694	204.04	145.399	132.909	126.03	134.333	151.319	99.2259		115	22.815	28.86	30.03	25.935	20.085	21.45	21.84	8.58	-21.45	-54.21	-74.49	-73.125	-56.745	-40.755	-34.71	-36.075	-31.2	-19.11	-7.215	-0.78	2.925	7.215	7.605	6.63	11.505	18.525	22.425	17.94	11.7	6.825	7.8	12.285
28.2059	877.199	881.267	1141.99	1101.58	1012.29	862.881	591.456	507.772	202.273	144.589	131.434	125.56	132.98	150.411	98.2079		116	14.04	18.525	34.71	42.12	35.295	19.89	-6.045	-47.97	-89.7	-112.32	-113.49	-101.79	-81.12	-61.425	-49.14	-42.51	-26.13	-4.29	14.235	27.105	35.685	41.925	42.51	37.44	33.15	30.42	27.69	25.155	19.305	16.575	18.915	19.89
28.2059	876.06	880.09	1140.15	1099.78	1010.36	861.054	589.645	505.836	200.511	143.699	129.956	124.993	131.624	149.464	97.1856		117	22.62	27.885	33.15	28.86	21.45	24.765	22.815	-9.165	-62.595	-99.645	-105.105	-91.455	-77.415	-61.815	-46.02	-35.1	-25.935	-9.75	9.555	23.01	29.055	33.15	39.39	43.485	38.805	26.52	16.77	17.355	23.79	23.4	15.6	12.87
28.206	874.978	879.005	1138.32	1097.97	1008.41	859.17	587.819	503.888	198.759	142.723	128.485	124.342	130.275	148.48	96.1647		118	27.495	33.735	24.96	12.87	12.48	17.55	11.895	-13.845	-52.65	-85.41	-94.575	-86.19	-76.245	-71.565	-60.06	-38.805	-17.745	-4.68	6.045	15.6	21.255	23.01	27.105	34.515	39	33.93	25.935	19.5	16.38	15.6	14.43	12.285
28.206	873.954	878.012	1136.49	1096.16	1006.45	857.231	585.981	501.934	197.019	141.658	127.03	123.617	128.942	147.464	95.1506		119	13.845	7.8	6.825	12.285	19.305	17.355	4.29	-21.645	-58.695	-93.99	-106.47	-94.185	-73.71	-62.4	-54.405	-38.025	-14.625	-0.585	4.485	10.92	24.57	30.81	27.3	23.205	24.765	27.69	28.665	25.155	21.06	21.645	23.4	26.325
28.2061	872.984	877.11	1134.67	1094.35	1004.47	855.239	584.135	499.974	195.294	140.5	125.599	122.832	127.634	146.418	94.1482		120	15.405	13.845	15.6	22.815	31.785	33.93	21.06	-16.575	-72.345	-112.71	-118.365	-101.205	-81.705	-65.715	-48.75	-31.395	-15.99	-2.535	8.97	15.015	23.01	35.295	46.215	47.97	43.875	36.465	28.275	23.595	25.74	22.23	8.385	-3.9
28.2061	872.069	876.295	1132.85	1092.53	1002.48	853.194	582.284	498.013	193.585	139.246	124.199	122	126.36	145.349	93.1618		121	9.555	17.355	26.715	30.03	29.055	25.74	13.455	-19.89	-68.445	-102.375	-107.25	-97.5	-85.995	-70.785	-45.63	-17.16	2.535	15.6	23.595	27.885	28.08	25.155	24.57	25.35	22.23	19.305	23.205	26.91	23.01	16.77	17.745	21.45
28.2062	871.206	875.566	1131.04	1090.72	1000.48	851.099	580.43	496.051	191.893	137.898	122.835	121.135	125.128	144.261	92.1954		122	25.935	14.82	14.82	23.205	29.445	34.515	32.175	5.265	-47.58	-97.305	-112.71	-98.475	-77.805	-66.495	-59.67	-49.92	-36.855	-18.525	0.585	11.31	12.09	15.21	29.25	45.435	47.58	34.32	23.595	23.4	30.81	33.15	28.665	17.94
28.2062	870.393	874.918	1129.24	1088.91	998.468	848.956	578.575	494.089	190.218	136.457	121.51	120.249	123.945	143.159	91.2524		123	17.355	16.185	17.745	22.62	26.13	26.715	18.915	-2.145	-41.34	-85.215	-109.005	-104.52	-77.22	-53.625	-44.07	-38.025	-21.45	-1.365	7.995	4.485	8.775	24.765	40.365	39.195	26.52	19.5	25.155	35.1	35.295	28.08	21.45	15.6
28.2063	869.628	874.347	1127.44	1087.11	996.447	846.768	576.718	492.13	188.559	134.926	120.228	119.357	122.815	142.049	90.3358		124	23.79	27.495	20.865	13.26	15.6	27.885	34.32	14.625	-29.445	-74.1	-93.795	-89.115	-76.44	-67.08	-57.915	-46.8	-31.395	-12.675	3.51	6.24	2.925	5.85	19.695	26.52	15.6	6.825	15.21	29.64	28.47	17.55	15.21	21.645
28.2063	868.909	873.851	1125.66	1085.31	994.416	844.54	574.86	490.175	186.916	133.31	118.99	118.47	121.743	140.937	89.4481		125	14.235	12.48	19.695	25.35	29.445	32.76	27.885	-1.95	-55.965	-104.715	-118.56	-103.74	-85.605	-73.905	-55.77	-28.665	-6.825	1.56	0.78	5.85	23.79	40.56	46.215	40.95	34.32	30.615	29.25	26.13	23.595	21.84	19.305	17.16
28.2064	868.234	873.424	1123.89	1083.53	992.378	842.276	573.002	488.223	185.287	131.619	117.795	117.601	120.733	139.827	88.5918		126	0.585	18.72	34.32	31.2	15.21	7.02	9.75	-10.335	-63.18	-114.27	-124.8	-100.23	-71.175	-49.14	-29.445	-10.92	0.585	10.335	16.38	23.4	28.08	31.395	35.49	35.49	28.08	14.235	5.265	11.895	26.325	35.685	26.52	8.58
28.2064	867.602	873.065	1122.13	1081.77	990.334	839.981	571.142	486.277	183.671	129.86	116.644	116.761	119.788	138.727	87.7688		127	17.16	28.86	32.37	32.955	38.415	40.755	26.13	-17.55	-79.56	-129.285	-138.255	-106.665	-66.885	-40.755	-31.005	-25.74	-17.55	-9.75	-3.9	6.24	23.01	32.37	31.785	26.715	27.69	33.345	34.32	29.25	26.325	31.59	36.855	29.835
28.2065	867.013	872.768	1120.4	1080.03	988.288	837.66	569.28	484.337	182.068	128.045	115.535	115.961	118.909	137.642	86.981		128	-6.63	-3.705	17.16	34.32	36.465	33.93	34.125	19.11	-32.37	-101.985	-139.62	-123.435	-86.385	-65.715	-57.525	-46.215	-25.74	-5.07	4.29	4.875	3.9	12.285	27.105	36.66	34.125	31.785	32.76	38.025	35.88	24.375	14.43	17.355
28.2065	866.465	872.532	1118.69	1078.31	986.242	835.321	567.416	482.405	180.478	126.187	114.466	115.21	118.096	136.577	86.2301		129	15.99	6.24	-3.12	-1.17	7.02	19.5	23.205	-9.36	-81.9	-143.13	-146.445	-106.275	-68.835	-50.505	-34.905	-13.845	4.095	13.26	22.425	37.44	55.185	56.94	42.315	28.275	24.765	26.91	24.96	24.96	25.935	23.4	19.305	22.815
28.2066	865.96	872.353	1117.01	1076.62	984.199	832.971	565.547	480.483	178.898	124.3	113.435	114.515	117.349	135.539	85.5177		130	17.745	17.55	22.815	22.62	18.915	24.375	27.69	-3.705	-69.03	-126.75	-134.55	-103.545	-71.175	-51.48	-34.32	-18.33	-9.75	-3.12	11.7	27.69	33.93	33.93	35.1	36.27	34.515	30.81	22.815	8.58	-5.265	-7.995	-2.73	4.875
28.2066	865.498	872.23	1115.38	1074.96	982.163	830.616	563.674	478.571	177.33	122.399	112.439	113.885	116.669	134.533	84.8454		131	12.48	24.18	36.855	34.32	18.33	8.97	10.92	1.56	-43.875	-107.445	-142.545	-132.6	-95.355	-63.18	-41.73	-20.28	3.12	16.38	14.43	8.385	14.82	29.445	39	36.66	26.52	20.475	23.205	31.98	37.83	39	35.1	28.47
28.2066	865.079	872.159	1113.78	1073.35	980.14	828.265	561.795	476.673	175.774	120.5	111.474	113.325	116.054	133.565	84.2146		132	20.085	26.325	31.2	30.42	27.885	28.665	35.685	29.25	-14.235	-86.97	-139.62	-138.45	-102.96	-62.595	-32.76	-15.405	-8.58	-1.17	7.995	16.965	21.06	26.325	29.64	30.03	32.37	40.365	43.68	15.6	-42.705	-78.975	-57.525	-1.56
28.2067	864.707	872.14	1112.24	1071.77	978.133	825.926	559.911	474.791	174.231	118.619	110.54	112.839	115.501	132.639	83.6269		133	33.735	42.705	46.02	36.465	19.5	10.335	16.77	19.5	-16.575	-84.63	-132.405	-127.53	-94.77	-69.615	-53.04	-29.25	-3.315	10.92	10.14	11.895	22.035	30.225	28.47	20.865	16.77	14.235	18.525	29.055	31.98	19.11	5.265	8.775
28.2067	864.381	872.171	1110.75	1070.25	976.148	823.607	558.02	472.927	172.702	116.774	109.634	112.43	115.01	131.762	83.0837		134	30.42	35.49	34.125	28.275	29.64	40.17	35.49	-7.41	-76.44	-126.36	-129.675	-103.74	-80.73	-72.735	-67.86	-52.26	-32.955	-22.62	-13.845	8.58	33.93	41.73	31.98	22.23	25.545	34.71	40.365	33.93	17.16	7.8	24.18	56.94
28.2068	864.105	872.25	1109.32	1068.77	974.19	821.316	556.123	471.084	171.189	114.981	108.754	112.1	114.579	130.937	82.5868		135	29.055	26.715	21.45	14.625	11.31	16.38	23.595	10.14	-38.025	-99.255	-128.7	-114.66	-85.605	-64.935	-51.48	-37.05	-21.84	-9.945	2.73	17.55	29.055	34.125	33.54	37.44	42.315	43.095	38.805	32.37	26.52	20.865	13.26	3.315
28.2068	863.88	872.376	1107.97	1067.35	972.265	819.06	554.221	469.266	169.695	113.254	107.899	111.849	114.204	130.168	82.1375		136	12.675	19.89	26.91	30.42	29.25	32.76	36.465	20.67	-25.74	-83.07	-111.735	-100.23	-74.685	-59.475	-53.04	-38.805	-17.16	-2.34	-2.925	-4.68	-0.195	7.8	12.87	13.26	11.895	13.26	14.43	9.555	0.585	-4.29	2.145	11.895
28.2069	863.708	872.549	1106.69	1065.99	970.378	816.847	552.316	467.476	168.223	111.609	107.069	111.674	113.883	129.461	81.7376		137	14.82	25.35	32.76	32.565	28.47	30.615	30.42	7.215	-39	-84.045	-100.815	-90.675	-71.175	-54.015	-43.68	-33.15	-21.84	-9.75	-3.315	0.195	4.095	9.75	12.87	14.04	14.625	17.745	20.28	19.5	19.5	19.695	16.965	13.845
28.2069	863.591	872.766	1105.49	1064.69	968.535	814.684	550.408	465.718	166.776	110.059	106.264	111.574	113.615	128.817	81.3884		138	10.14	16.77	26.52	14.625	-9.945	-10.92	14.04	14.625	-41.34	-108.81	-128.7	-104.325	-81.9	-80.73	-79.56	-58.11	-20.865	6.435	15.795	14.43	19.5	34.125	46.215	44.07	34.905	27.69	26.52	29.835	28.275	21.45	17.94	25.155
28.207	863.53	873.028	1104.38	1063.45	966.741	812.577	548.502	463.994	165.358	108.613	105.485	111.542	113.395	128.239	81.0916		139	27.105	30.615	26.13	22.425	29.055	41.535	39.39	-1.56	-67.86	-116.61	-123.045	-103.545	-86.19	-76.44	-61.815	-38.61	-17.16	-1.56	8.19	19.11	30.03	33.93	31.785	27.885	27.105	28.275	27.69	22.62	15.015	8.775	3.12	1.755
28.207	863.526	873.332	1103.36	1062.28	965.002	810.531	546.601	462.309	163.974	107.282	104.734	111.572	113.221	127.731	80.8484		140	20.865	22.23	19.11	13.65	14.43	23.79	26.52	4.68	-43.485	-91.26	-114.27	-110.565	-96.72	-81.12	-59.475	-35.49	-13.65	-5.655	-7.605	-3.705	11.115	26.715	31.785	28.08	22.815	19.11	21.255	32.37	41.535	33.93	12.48	-4.485
28.2071	863.579	873.679	1102.43	1061.18	963.322	808.551	544.707	460.665	162.628	106.07	104.013	111.658	113.091	127.293	80.6602		141	19.305	10.335	13.65	22.23	31.005	35.295	24.18	-13.26	-70.2	-112.32	-115.44	-90.48	-66.3	-53.235	-46.215	-41.73	-34.125	-16.77	9.36	30.42	37.83	30.81	14.625	10.14	30.03	50.115	26.91	-35.1	-75.27	-52.845	5.07	41.34
28.2071	863.689	874.066	1101.59	1060.16	961.705	806.642	542.827	459.066	161.324	104.982	103.326	111.789	113	126.927	80.5279		142	23.205	24.18	30.225	29.835	21.84	21.06	26.715	17.745	-29.64	-95.55	-130.455	-115.44	-76.245	-48.945	-42.315	-40.17	-23.79	-1.56	8.97	7.8	8.97	19.89	25.74	21.45	13.455	14.625	25.155	32.565	27.495	13.065	0.78	4.29
28.2072	863.855	874.494	1100.85	1059.2	960.155	804.806	540.965	457.515	160.068	104.017	102.674	111.958	112.947	126.633	80.4526		143	22.035	13.845	15.99	25.155	28.86	28.47	28.86	18.525	-22.815	-85.215	-123.63	-113.49	-84.24	-68.445	-64.155	-49.335	-21.255	0	5.265	6.24	9.75	13.845	12.09	7.8	4.29	5.85	14.43	25.35	27.495	19.89	13.455	15.6
28.2072	864.076	874.96	1100.21	1058.32	958.674	803.045	539.126	456.014	158.863	103.175	102.064	112.153	112.928	126.412	80.4347		144	34.515	30.225	23.985	16.185	15.6	30.42	34.32	-2.925	-70.59	-117.195	-119.925	-102.18	-82.875	-63.375	-41.34	-23.595	-14.82	-5.07	10.92	31.98	45.63	47.58	42.51	39.975	42.12	42.315	34.71	26.715	23.595	17.94	8.58	-1.755
28.2073	864.349	875.464	1099.67	1057.51	957.265	801.361	537.316	454.565	157.715	102.45	101.497	112.364	112.94	126.262	80.4744		145	27.69	15.015	6.435	10.92	21.255	22.23	18.135	2.34	-37.44	-92.04	-124.605	-118.95	-94.965	-69.03	-45.24	-25.545	-18.135	-16.575	-10.335	3.315	16.965	29.835	36.855	40.755	40.365	39.585	41.925	38.805	25.74	12.285	7.8	15.405
28.2074	864.671	876.005	1099.22	1056.77	955.928	799.755	535.541	453.17	156.626	101.835	100.98	112.581	112.979	126.183	80.5715		146	11.895	17.55	23.595	23.595	19.305	23.01	27.105	6.63	-45.24	-93.21	-103.545	-85.8	-71.37	-67.665	-58.5	-39.585	-27.105	-24.765	-19.5	-3.9	10.92	16.575	16.38	14.625	11.115	8.385	12.87	23.595	31.785	30.42	24.96	22.62
28.2074	865.039	876.58	1098.86	1056.1	954.663	798.227	533.808	451.831	155.601	101.321	100.515	112.794	113.041	126.171	80.7252		147	31.59	39.195	41.34	38.415	33.15	29.445	23.595	5.46	-31.785	-72.15	-90.87	-83.07	-67.47	-62.205	-59.475	-49.14	-31.2	-17.745	-13.455	-14.43	-12.87	-2.73	9.945	15.6	14.04	11.7	10.53	9.36	8.58	10.725	15.015	14.235
28.2075	865.448	877.189	1098.59	1055.51	953.47	796.775	532.121	450.548	154.642	100.897	100.106	112.992	113.123	126.224	80.9342		148	-4.485	2.145	15.6	23.79	25.545	30.615	39.39	29.835	-12.09	-64.935	-93.99	-92.235	-77.805	-64.35	-54.21	-44.655	-36.27	-24.96	-12.285	-1.755	1.56	0.195	1.755	13.065	26.91	33.15	33.345	30.615	23.595	16.575	15.21	17.16
28.2075	865.895	877.83	1098.42	1054.98	952.346	795.397	530.488	449.322	153.752	100.551	99.7578	113.168	113.22	126.339	81.1966		149	11.7	21.06	34.71	39.39	33.54	32.565	33.15	2.73	-65.325	-123.825	-125.58	-88.53	-53.82	-36.66	-24.375	-13.455	-3.9	0.585	4.875	13.065	27.885	37.44	36.27	26.52	18.915	15.795	14.43	12.48	15.015	14.04	5.07	-8.19
28.2076	866.373	878.502	1098.32	1054.51	951.288	794.092	528.913	448.152	152.931	100.271	99.4718	113.313	113.329	126.511	81.5097		150	16.575	14.82	21.45	27.69	25.74	20.67	20.865	8.775	-40.56	-107.25	-139.815	-123.63	-96.915	-84.24	-71.76	-48.945	-23.595	-6.63	4.875	16.77	27.105	30.42	31.395	36.075	40.56	43.29	40.755	33.54	30.03	29.445	28.86	24.375
28.2076	866.879	879.201	1098.3	1054.11	950.293	792.857	527.401	447.04	152.18	100.041	99.2502	113.421	113.446	126.735	81.8701		151	19.11	33.15	41.73	37.635	26.52	25.155	26.91	4.095	-50.895	-106.86	-122.46	-99.645	-66.3	-42.315	-29.835	-24.765	-17.745	-5.85	11.115	21.84	22.815	18.135	11.31	10.53	22.815	42.315	49.92	35.1	16.77	20.28	22.62	-17.745
28.2077	867.405	879.926	1098.35	1053.76	949.355	791.688	525.957	445.982	151.499	99.8498	99.0939	113.487	113.565	127.004	82.2735		152	26.325	17.745	14.235	16.77	16.77	18.915	25.935	16.38	-32.565	-100.23	-131.625	-109.2	-72.345	-54.99	-52.65	-46.41	-30.615	-11.505	0.78	9.36	24.96	40.755	26.13	-31.005	-78.585	-60.84	3.315	50.505	54.6	41.34	36.66	37.05
28.2077	867.947	880.673	1098.46	1053.46	948.469	790.582	524.583	444.979	150.885	99.6827	99.0027	113.506	113.683	127.314	82.7147		153	16.38	23.79	25.155	23.01	20.67	14.625	-1.17	-33.15	-78.975	-112.32	-117	-95.745	-66.885	-41.34	-24.96	-21.84	-23.205	-17.94	-6.045	7.605	17.55	29.25	43.485	52.845	46.215	29.25	17.355	14.235	16.38	21.645	26.91	30.42
28.2078	868.498	881.438	1098.63	1053.2	947.63	789.532	523.282	444.027	150.337	99.5268	98.975	113.475	113.794	127.657	83.188		154	27.69	25.935	19.5	14.43	18.33	31.785	34.71	-2.34	-72.345	-124.215	-126.165	-93.6	-66.105	-53.625	-48.945	-38.025	-16.77	5.655	24.96	37.245	47.19	50.895	44.265	33.735	26.715	26.325	34.125	33.54	15.99	-10.92	-23.985	-12.09
28.2078	869.052	882.217	1098.84	1052.98	946.829	788.535	522.056	443.124	149.85	99.3697	99.0082	113.394	113.894	128.026	83.6866		155	23.205	22.425	22.815	26.715	25.35	13.65	1.95	-11.31	-42.51	-93.795	-129.87	-124.215	-96.72	-72.93	-58.11	-41.34	-23.985	-8.58	2.925	7.8	9.555	20.67	39.78	50.7	46.02	40.17	37.635	37.05	34.32	33.15	31.98	27.105
28.2079	869.604	883.003	1099.1	1052.79	946.06	787.586	520.904	442.266	149.42	99.2	99.0983	113.261	113.979	128.413	84.2029		156	26.325	46.215	33.93	28.275	39.585	52.845	53.43	25.155	-37.245	-102.57	-133.38	-123.045	-94.575	-71.76	-60.255	-48.945	-26.91	-7.215	-0.39	0.585	3.315	9.36	18.135	25.74	28.665	27.3	31.395	41.925	43.875	34.32	27.495	29.25
28.2079	870.146	883.791	1099.38	1052.63	945.315	786.677	519.825	441.45	149.041	99.0069	99.2401	113.077	114.042	128.811	84.729		157	11.31	10.725	28.86	39.39	33.93	27.69	25.74	3.9	-54.795	-117	-134.55	-111.345	-86.385	-77.22	-68.64	-46.8	-17.745	2.925	12.09	13.065	17.55	30.42	42.51	41.73	31.59	26.325	28.47	27.105	17.355	6.045	0.78	1.755
28.208	870.674	884.573	1099.68	1052.48	944.586	785.804	518.817	440.672	148.707	98.781	99.4272	112.844	114.079	129.212	85.256		158	27.3	30.03	30.42	35.295	41.145	47.19	49.335	32.76	-15.015	-72.345	-102.18	-97.5	-80.34	-65.715	-58.11	-51.675	-43.485	-26.715	-3.9	15.99	21.645	16.575	7.41	-0.39	-0.78	5.07	15.795	24.18	25.155	22.425	19.89	20.67
28.208	871.18	885.34	1099.99	1052.34	943.867	784.96	517.877	439.925	148.412	98.5137	99.6523	112.563	114.085	129.607	85.7749		159	27.885	23.79	20.28	15.6	12.285	14.04	9.75	-20.865	-72.735	-113.49	-125.775	-115.245	-94.38	-69.42	-48.165	-31.98	-18.72	-5.07	8.775	20.085	31.59	37.05	31.98	24.765	26.13	33.735	34.905	22.035	6.63	6.825	22.62	36.66
28.2081	871.66	886.083	1100.29	1052.21	943.148	784.139	517.001	439.206	148.147	98.1976	99.9073	112.237	114.056	129.99	86.2766		160	32.955	33.93	36.27	33.15	27.495	26.715	27.3	7.41	-40.17	-90.48	-106.86	-87.165	-63.96	-56.355	-54.21	-44.85	-29.835	-18.72	-14.43	-8.58	2.34	12.285	15.99	15.99	21.645	26.325	26.91	25.74	27.69	28.47	23.01	17.55
28.2081	872.108	886.793	1100.58	1052.06	942.423	783.336	516.183	438.508	147.904	97.8261	100.183	111.869	113.987	130.351	86.7516		161	20.085	20.67	21.45	18.72	18.915	24.18	22.035	-0.39	-36.855	-63.96	-68.445	-65.13	-61.62	-54.795	-41.34	-29.835	-26.13	-19.89	-6.63	5.85	9.36	7.02	5.46	1.365	-7.8	-9.555	-0.195	12.09	14.43	4.875	-6.63	-16.38
28.2081	872.517	887.457	1100.85	1051.9	941.686	782.544	515.418	437.826	147.676	97.3939	100.471	111.463	113.874	130.684	87.1911		162	-1.755	10.725	28.275	28.86	19.11	11.895	2.535	-20.28	-54.6	-80.34	-88.14	-80.73	-63.96	-45.435	-31.2	-21.45	-9.555	-3.12	-3.705	-2.535	4.875	15.015	21.84	25.545	30.615	35.295	30.615	15.015	2.535	1.755	8.97	15.015
28.2082	872.884	888.067	1101.08	1051.73	940.931	781.759	514.7	437.153	147.455	96.8962	100.761	111.022	113.715	130.982	87.5863		163	18.135	25.35	29.445	25.35	22.035	26.91	20.475	-17.355	-72.54	-109.005	-113.685	-99.45	-79.95	-59.28	-38.61	-23.985	-15.6	-4.485	12.09	24.375	24.96	22.425	25.935	29.445	25.935	19.5	22.815	32.76	36.855	28.665	17.94	18.525
28.2082	873.202	888.609	1101.26	1051.52	940.153	780.975	514.021	436.484	147.231	96.3295	101.045	110.55	113.507	131.239	87.9295		164	25.35	16.38	14.04	23.595	32.76	31.59	25.545	10.725	-22.035	-65.13	-92.625	-92.235	-75.855	-58.5	-48.75	-39.78	-25.74	-12.48	-3.705	3.705	10.14	11.895	12.87	18.525	29.055	31.395	19.11	6.825	8.19	19.5	25.155	24.57
28.2083	873.468	889.074	1101.38	1051.28	939.347	780.188	513.376	435.813	146.999	95.6909	101.312	110.051	113.25	131.448	88.2136		165	43.29	39.78	20.28	3.315	2.34	12.09	18.525	2.535	-43.875	-93.015	-114.075	-102.96	-78.78	-60.06	-43.095	-25.545	-11.7	-7.995	-7.02	0.195	12.48	21.84	26.91	26.13	26.325	28.47	28.665	27.885	27.885	28.275	25.35	13.065
28.2083	873.676	889.451	1101.44	1051	938.511	779.394	512.758	435.134	146.75	94.9786	101.555	109.53	112.943	131.605	88.4329		166	19.89	31.395	37.44	31.59	24.765	29.25	36.27	14.43	-46.8	-114.27	-135.915	-108.615	-78.39	-66.69	-62.01	-51.285	-32.175	-13.065	-0.39	3.315	9.945	27.495	44.46	46.215	33.54	23.79	23.4	23.595	22.23	18.525	18.33	16.965
28.2084	873.822	889.728	1101.42	1050.68	937.644	778.59	512.161	434.443	146.48	94.1917	101.766	108.992	112.589	131.706	88.5829		167	37.635	42.12	35.295	26.91	23.79	26.52	23.79	-7.8	-69.81	-122.07	-124.605	-91.26	-59.28	-46.215	-37.245	-19.89	-1.755	6.045	5.85	9.165	19.695	24.18	15.21	4.68	5.265	12.285	13.455	10.53	12.675	25.35	34.71	33.15
28.2084	873.903	889.899	1101.33	1050.31	936.743	777.775	511.581	433.735	146.183	93.3304	101.938	108.443	112.189	131.747	88.6605		168	21.84	28.86	36.855	38.415	33.735	28.275	23.4	-1.17	-53.43	-105.69	-125.58	-112.515	-83.46	-53.82	-37.83	-39.585	-46.41	-37.635	-8.97	17.94	25.545	15.795	7.605	6.825	13.065	23.01	29.445	33.93	28.86	26.91	29.445	29.445
28.2085	873.915	889.953	1101.14	1049.9	935.811	776.946	511.011	433.007	145.855	92.3959	102.066	107.887	111.75	131.727	88.6643		169	28.08	34.905	36.075	31.59	28.47	30.03	27.3	4.68	-36.465	-74.295	-87.36	-79.17	-61.62	-45.825	-30.42	-21.255	-21.45	-15.015	2.73	20.67	23.79	9.555	-7.02	-15.405	-13.26	-9.555	-9.555	-5.07	6.045	18.33	15.6	8.385
28.2085	873.855	889.886	1100.86	1049.43	934.846	776.103	510.449	432.256	145.494	91.3907	102.144	107.333	111.275	131.645	88.5948		170	43.095	38.025	35.88	40.17	37.83	27.105	19.11	10.335	-21.645	-74.685	-112.125	-110.37	-87.555	-70.2	-58.5	-48.165	-38.805	-29.055	-16.575	-4.875	-0.78	1.755	9.945	18.33	19.11	11.7	11.31	16.38	18.135	16.185	15.6	14.235
28.2086	873.721	889.692	1100.48	1048.91	933.853	775.247	509.891	431.48	145.098	90.3185	102.17	106.787	110.772	131.503	88.4539		171	20.67	23.79	24.375	28.08	33.15	35.1	29.445	6.045	-42.315	-94.38	-116.025	-96.72	-65.715	-49.14	-44.265	-32.76	-11.895	1.56	-1.17	-7.605	-4.68	9.555	26.91	36.855	30.81	17.55	11.505	19.305	32.76	37.05	32.37	27.495
28.2086	873.51	889.368	1100	1048.33	932.833	774.378	509.336	430.679	144.667	89.1843	102.143	106.255	110.248	131.3	88.2457		172	17.55	26.91	44.265	49.14	37.83	25.935	15.21	-18.33	-72.735	-112.125	-114.27	-91.845	-74.49	-74.1	-75.075	-59.67	-32.175	-13.65	-7.605	-0.585	15.405	29.055	35.295	32.955	28.86	25.545	25.74	26.325	22.815	17.745	16.38	18.72
28.2087	873.221	888.913	1099.42	1047.71	931.79	773.5	508.784	429.854	144.203	87.9946	102.061	105.748	109.712	131.042	87.9757		173	19.695	15.21	12.09	16.965	24.375	31.59	26.52	0.585	-44.46	-82.875	-92.82	-79.17	-62.985	-55.965	-53.04	-45.825	-31.785	-11.895	9.75	20.085	14.625	4.875	3.12	7.215	10.335	13.65	21.645	28.665	25.935	17.16	11.7	13.65
28.2087	872.854	888.329	1098.74	1047.04	930.73	772.614	508.236	429.008	143.708	86.757	101.927	105.274	109.174	130.733	87.6514		174	24.96	25.545	32.565	40.56	37.83	31.005	26.325	16.185	-16.38	-59.085	-79.755	-70.98	-61.035	-62.205	-60.645	-49.725	-36.075	-25.35	-14.235	-4.095	5.46	13.845	19.305	20.475	14.625	9.75	8.97	11.895	18.525	16.575	2.34	-11.895
28.2088	872.409	887.618	1097.96	1046.32	929.656	771.726	507.692	428.142	143.186	85.4804	101.743	104.841	108.641	130.378	87.2818		175	21.255	29.445	23.985	9.36	6.435	22.425	32.37	6.63	-43.485	-85.215	-95.745	-83.265	-70.005	-59.67	-46.8	-30.81	-13.26	0.78	7.605	4.875	-3.51	-4.29	6.045	16.38	15.21	9.555	13.65	24.96	30.615	26.52	22.035	22.62
28.2089	871.888	886.786	1097.08	1045.56	928.575	770.84	507.155	427.264	142.641	84.1752	101.513	104.461	108.126	129.985	86.8774		176	15.21	13.065	9.75	11.31	18.135	23.4	16.38	-18.525	-66.69	-101.4	-103.545	-86.19	-71.955	-60.645	-47.19	-30.225	-19.695	-15.015	-7.605	10.725	33.54	44.655	42.51	35.295	27.3	25.935	31.395	40.365	37.83	23.01	13.26	16.575
28.2089	871.291	885.84	1096.12	1044.77	927.492	769.961	506.631	426.378	142.081	82.8527	101.243	104.143	107.636	129.563	86.4499		177	24.57	28.665	35.49	31.98	19.5	7.8	0.975	-5.655	-28.665	-63.18	-86.97	-85.995	-70.2	-58.695	-49.53	-36.855	-25.155	-22.23	-20.67	-9.945	10.335	23.595	22.815	20.865	23.01	21.84	17.355	17.745	22.62	19.11	6.63	1.755
28.209	870.624	884.789	1095.07	1043.94	926.412	769.095	506.122	425.492	141.51	81.5255	100.941	103.899	107.182	129.12	86.0121		178	3.705	5.85	15.21	30.81	39.39	32.37	9.75	-19.5	-49.725	-74.1	-83.85	-76.83	-61.815	-47.97	-34.515	-16.38	-2.145	-4.485	-19.89	-29.445	-17.745	3.705	22.425	33.735	37.05	30.615	20.28	16.77	15.99	12.09	10.14	12.09
28.209	869.89	883.643	1093.94	1043.08	925.341	768.248	505.634	424.616	140.937	80.207	100.613	103.741	106.773	128.667	85.5775		179	18.525	21.45	20.475	18.135	20.28	21.06	9.945	-15.405	-42.9	-64.545	-74.685	-71.955	-60.255	-49.725	-37.44	-26.52	-19.305	-16.185	-18.915	-15.99	-4.68	7.605	10.725	7.215	9.555	14.04	12.285	3.9	0.195	1.95	3.9	8.385
28.2091	869.095	882.414	1092.75	1042.21	924.286	767.428	505.174	423.758	140.369	78.9115	100.268	103.679	106.418	128.216	85.1603		180	15.795	12.48	16.38	25.35	28.86	24.375	10.335	-23.595	-69.225	-104.715	-112.71	-99.45	-78.78	-54.21	-35.295	-23.79	-14.235	-0.195	13.65	22.23	31.005	39.195	44.655	41.73	35.1	32.175	31.98	24.96	12.09	-0.585	-2.34	6.24
28.2091	868.246	881.116	1091.49	1041.32	923.251	766.639	504.746	422.93	139.815	77.6537	99.9173	103.725	106.124	127.777	84.7745		181	16.38	22.23	23.79	21.645	23.205	30.81	28.86	0.585	-44.46	-78.39	-88.53	-85.41	-77.805	-64.35	-46.8	-36.66	-33.345	-21.645	-3.9	4.095	4.68	9.555	22.815	31.785	30.81	21.84	15.99	19.5	29.445	33.15	24.375	16.185
28.2092	867.352	879.763	1090.18	1040.43	922.242	765.889	504.356	422.142	139.281	76.4491	99.5692	103.891	105.899	127.365	84.4344		182	8.775	7.02	15.6	23.985	27.885	22.815	8.97	-19.695	-61.23	-91.65	-95.16	-75.27	-53.04	-41.925	-38.805	-31.785	-21.645	-18.915	-22.035	-11.895	13.455	32.37	31.785	19.695	10.335	9.945	13.845	20.475	25.155	20.475	9.945	8.97
28.2092	866.42	878.367	1088.82	1039.54	921.263	765.183	504.01	421.405	138.776	75.3132	99.2342	104.19	105.749	126.99	84.1533		183	20.085	31.005	44.655	46.8	31.98	16.77	7.41	0	-22.815	-53.235	-68.64	-65.52	-57.915	-58.305	-55.575	-38.61	-20.475	-15.99	-17.94	-13.26	-2.145	-0.585	-7.995	-8.385	1.755	11.505	14.235	13.26	12.48	10.92	10.14	13.455
28.2093	865.461	876.945	1087.43	1038.65	920.317	764.526	503.714	420.732	138.307	74.2617	98.9222	104.632	105.678	126.665	83.9442		184	10.92	15.21	21.645	24.96	23.595	24.96	26.13	10.725	-28.275	-68.055	-82.095	-73.905	-65.52	-63.57	-55.965	-37.83	-21.84	-17.745	-17.355	-8.19	5.07	7.8	4.29	4.095	9.75	17.16	18.915	16.185	17.55	18.72	16.185	12.87
28.2093	864.483	875.51	1086.02	1037.78	919.408	763.922	503.47	420.131	137.882	73.3099	98.6431	105.228	105.692	126.402	83.8189		185	25.35	31.59	32.76	26.715	18.915	22.23	28.08	7.605	-47.385	-97.11	-111.93	-99.45	-88.725	-84.825	-69.615	-43.29	-19.5	-5.85	4.68	16.185	28.47	33.15	35.1	34.32	31.2	25.155	19.89	18.72	16.575	16.965	22.425	29.64
28.2094	863.498	874.076	1084.58	1036.92	918.537	763.375	503.284	419.615	137.507	72.473	98.4058	105.987	105.793	126.213	83.7878		186	17.94	16.575	7.41	-0.975	1.95	13.26	17.355	-7.995	-57.915	-99.45	-104.13	-82.68	-56.745	-44.46	-40.365	-33.54	-16.575	2.34	11.7	9.75	5.07	10.725	22.815	31.005	30.81	29.835	28.275	24.375	20.085	20.28	18.72	7.215
28.2094	862.514	872.656	1083.14	1036.08	917.706	762.887	503.156	419.191	137.187	71.7652	98.2187	106.921	105.982	126.107	83.86		187	23.01	27.3	28.275	18.135	7.02	6.435	5.655	-16.185	-57.135	-88.92	-96.525	-88.53	-81.315	-72.345	-55.965	-41.73	-34.32	-28.47	-16.575	2.73	15.6	20.865	21.255	24.96	32.175	34.125	27.105	16.575	11.505	15.795	26.13	33.15
28.2095	861.541	871.261	1081.7	1035.27	916.915	762.46	503.088	418.868	136.927	71.1999	98.0889	108.036	106.261	126.094	84.0429		188	15.405	19.5	25.74	27.3	24.18	20.28	10.335	-14.625	-58.5	-99.84	-118.56	-111.735	-89.31	-65.325	-46.8	-37.44	-28.08	-16.185	-1.365	11.505	24.765	37.05	42.9	41.34	36.075	31.785	29.835	30.81	31.59	26.715	19.11	13.065
28.2095	860.589	869.904	1080.27	1034.49	916.163	762.093	503.08	418.651	136.732	70.7892	98.0227	109.339	106.63	126.182	84.342		189	11.115	8.97	8.97	6.63	9.165	22.035	24.57	-9.165	-73.32	-124.41	-130.065	-104.325	-78	-62.4	-49.335	-34.125	-17.94	-3.705	8.385	22.035	38.415	49.92	52.065	42.315	35.49	33.345	33.15	28.665	18.915	11.31	8.58	12.675
28.2096	859.664	868.593	1078.84	1033.73	915.45	761.785	503.131	418.545	136.602	70.5437	98.0248	110.835	107.088	126.378	84.7611		190	19.5	30.42	34.71	31.005	29.055	27.69	18.33	-11.115	-58.305	-100.23	-120.705	-112.515	-91.845	-69.81	-52.26	-38.025	-24.375	-6.825	12.09	27.495	38.61	41.925	34.905	22.035	12.87	13.65	20.865	28.47	31.395	26.52	20.865	18.33
28.2096	858.774	867.337	1077.44	1033.01	914.772	761.534	503.237	418.553	136.541	70.4722	98.0987	112.528	107.632	126.687	85.3019		191	11.895	19.5	25.935	26.91	26.13	27.69	20.085	-9.36	-54.015	-85.605	-95.55	-84.825	-69.42	-56.16	-45.045	-35.1	-25.545	-17.55	-5.46	10.335	24.96	30.225	28.08	26.13	30.03	36.855	35.685	27.495	18.525	13.65	14.235	14.625
28.2096	857.923	866.141	1076.05	1032.31	914.128	761.336	503.394	418.673	136.549	70.5813	98.2463	114.419	108.26	127.113	85.9642		192	17.355	16.38	19.11	19.305	15.99	15.015	10.53	-10.92	-55.575	-95.355	-105.105	-92.04	-76.83	-66.69	-51.285	-31.59	-12.09	0.975	11.115	19.11	28.08	36.465	37.83	29.445	19.305	17.94	23.4	29.055	24.765	16.38	12.48	12.675
28.2097	857.117	865.013	1074.68	1031.64	913.514	761.185	503.599	418.905	136.626	70.8754	98.4684	116.508	108.969	127.658	86.7459		193	20.67	11.31	5.655	9.165	17.16	23.01	27.495	12.285	-30.03	-84.045	-111.15	-102.57	-81.9	-68.64	-58.5	-43.29	-27.105	-16.38	-6.24	8.58	23.985	29.445	24.765	24.765	32.37	36.27	32.565	31.785	33.15	24.96	11.31	3.12
28.2097	856.355	863.954	1073.34	1031	912.926	761.076	503.843	419.243	136.771	71.3563	98.7643	118.791	109.754	128.32	87.6431		194	16.77	15.6	21.84	29.445	30.81	25.35	23.595	11.7	-27.885	-81.705	-117	-111.345	-87.75	-67.47	-56.16	-46.02	-33.15	-19.305	-7.41	0.585	6.24	14.43	24.96	32.175	31.395	23.205	17.16	18.915	26.325	30.225	23.595	18.915
28.2098	855.64	862.967	1072.03	1030.38	912.36	761.002	504.121	419.681	136.982	72.0234	99.132	121.263	110.611	129.098	88.65		195	19.695	23.79	17.16	6.63	1.365	2.535	5.655	-3.315	-36.465	-79.755	-101.205	-90.09	-69.42	-60.84	-54.6	-38.025	-15.6	0.585	8.385	15.21	24.375	35.295	41.535	45.24	47.775	52.65	53.625	44.07	25.74	16.965	20.865	26.325
28.2098	854.969	862.053	1070.74	1029.78	911.813	760.955	504.425	420.21	137.257	72.8735	99.5683	123.916	111.535	129.989	89.7592		196	17.745	18.915	15.6	10.14	12.285	26.52	37.44	16.575	-44.07	-114.27	-150.54	-134.16	-90.09	-53.235	-34.32	-22.62	-7.605	10.53	25.74	32.37	27.885	24.765	29.64	37.245	36.465	24.57	17.16	21.06	23.01	19.695	20.865	26.325
28.2099	854.34	861.211	1069.48	1029.19	911.279	760.926	504.747	420.82	137.592	73.9007	100.069	126.739	112.519	130.985	90.9619		197	19.11	22.23	26.715	26.13	19.695	20.865	32.37	25.935	-24.375	-93.795	-129.87	-116.805	-84.825	-64.35	-52.26	-35.49	-20.67	-12.09	-7.02	2.535	14.43	19.11	17.355	16.575	23.01	33.15	40.365	42.51	36.465	26.52	20.475	21.06
28.2099	853.748	860.438	1068.24	1028.62	910.754	760.907	505.078	421.498	137.984	75.097	100.63	129.72	113.557	132.081	92.2478		198	8.58	14.43	26.715	37.83	40.365	33.735	23.79	7.605	-30.225	-78.975	-106.47	-103.545	-89.31	-79.56	-73.125	-57.135	-35.1	-15.015	-0.78	6.24	9.555	13.455	17.94	20.28	22.425	24.96	32.37	38.61	34.125	23.01	16.38	19.89
28.21	853.186	859.732	1067.03	1028.05	910.234	760.888	505.409	422.232	138.43	76.4519	101.244	132.843	114.643	133.267	93.6057		199	16.38	34.32	41.34	34.905	32.37	46.8	43.68	0.195	-63.18	-107.055	-116.22	-103.74	-81.9	-61.815	-51.285	-46.995	-33.735	-12.48	5.655	13.845	18.525	20.085	19.305	19.305	21.45	24.96	25.35	27.105	32.76	31.785	27.885	29.055
28.21	852.649	859.088	1065.84	1027.48	909.715	760.86	505.733	423.005	138.924	77.9529	101.907	136.089	115.77	134.532	95.023		200	32.37	23.595	13.65	13.455	18.915	25.35	26.91	10.92	-32.76	-81.9	-103.155	-93.6	-79.56	-72.93	-65.715	-49.53	-30.42	-16.575	-7.41	-0.195	7.02	12.87	19.305	27.69	30.42	23.4	13.845	16.38	28.08	36.27	29.055	15.99
28.2101	852.126	858.501	1064.66	1026.9	909.192	760.815	506.04	423.804	139.463	79.5856	102.61	139.439	116.932	135.865	96.487		201	2.925	25.35	37.245	29.835	21.45	26.325	28.08	-5.07	-65.91	-115.05	-126.945	-110.37	-85.995	-62.4	-44.07	-27.69	-13.845	-2.73	4.485	14.625	29.64	38.415	36.855	32.175	31.005	31.59	32.565	34.125	27.105	10.335	-6.435	-11.895
28.2101	851.61	857.965	1063.51	1026.32	908.661	760.743	506.324	424.611	140.042	81.334	103.349	142.871	118.12	137.253	97.9838		202	15.21	15.6	18.525	24.765	28.665	25.545	11.505	-22.035	-72.345	-117.195	-127.335	-107.055	-78.39	-55.965	-37.635	-15.99	2.34	15.6	28.86	44.265	51.675	45.825	40.755	44.46	47.775	43.875	32.76	21.255	15.21	15.21	15.795	8.58
28.2102	851.091	857.472	1062.37	1025.72	908.12	760.636	506.577	425.413	140.656	83.1809	104.115	146.359	119.328	138.683	99.4994		203	17.355	11.505	15.99	23.79	28.275	28.47	25.545	3.12	-49.335	-103.545	-120.9	-102.57	-76.05	-60.84	-46.995	-26.13	-6.045	3.9	4.485	9.75	23.205	35.88	37.44	37.05	40.17	37.245	23.595	13.26	16.965	26.52	29.835	27.3
28.2102	850.559	857.016	1061.24	1025.1	907.565	760.485	506.793	426.192	141.3	85.1077	104.903	149.879	120.549	140.141	101.02		204	28.47	25.35	23.595	23.595	21.84	20.67	15.21	-9.36	-61.425	-114.465	-132.99	-111.735	-79.95	-58.5	-46.215	-41.34	-34.905	-19.695	3.315	21.645	31.59	34.515	39.195	40.95	37.245	26.715	17.745	21.255	27.69	24.57	15.795	13.845
28.2103	850.003	856.587	1060.12	1024.46	906.991	760.285	506.966	426.935	141.97	87.0952	105.706	153.404	121.775	141.612	102.531		205	22.815	22.035	27.885	31.98	33.15	32.76	22.62	-3.315	-48.75	-94.38	-114.855	-108.42	-90.09	-72.54	-55.965	-39.585	-26.715	-14.43	1.365	16.77	20.28	17.745	21.84	31.98	36.855	32.955	31.395	31.59	27.105	16.575	14.625	24.375
28.2103	849.416	856.177	1059	1023.79	906.398	760.027	507.09	427.627	142.659	89.1234	106.519	156.906	123	143.082	104.018		206	7.605	10.335	13.455	17.16	25.74	34.515	31.005	-5.265	-70.2	-126.165	-135.135	-108.42	-79.365	-60.84	-40.56	-16.185	-3.12	-1.17	5.85	30.42	56.55	64.545	50.7	32.175	27.885	30.81	31.59	22.62	12.87	12.87	17.16	18.33
28.2104	848.786	855.778	1057.88	1023.09	905.781	759.706	507.162	428.254	143.363	91.1722	107.335	160.357	124.215	144.535	105.468		207	34.125	30.03	21.45	12.09	9.555	19.5	33.54	22.23	-31.98	-99.45	-133.965	-117.39	-79.56	-52.26	-36.66	-20.28	0.78	12.285	13.65	15.405	22.815	9.165	-40.17	-79.17	-59.28	3.51	50.895	60.84	50.895	41.34	31.2	20.085
28.2105	848.107	855.38	1056.77	1022.35	905.138	759.316	507.178	428.806	144.076	93.2213	108.15	163.73	125.415	145.958	106.867		208	31.785	31.59	36.075	38.61	36.66	31.98	17.55	-19.695	-75.855	-121.68	-126.555	-101.985	-77.415	-62.01	-50.115	-33.93	-12.09	4.095	5.655	-2.145	-3.315	7.41	14.625	9.555	4.485	8.385	15.99	21.45	22.62	24.765	23.595	17.94
28.2105	847.369	854.974	1055.65	1021.57	904.465	758.854	507.134	429.271	144.793	95.2506	108.958	166.997	126.591	147.337	108.204		209	26.52	29.64	32.37	35.685	34.71	32.76	27.3	1.56	-50.505	-102.96	-120.705	-102.57	-71.955	-45.825	-26.13	-15.015	-12.285	-15.21	-14.43	-9.945	-3.12	3.9	10.14	15.795	17.745	15.405	7.8	5.07	11.7	23.01	30.615	31.005
28.2106	846.567	854.55	1054.52	1020.75	903.761	758.314	507.03	429.64	145.506	97.2403	109.756	170.132	127.737	148.658	109.467		210	38.805	-8.58	-26.325	-5.265	17.16	22.23	12.09	-12.675	-55.38	-95.355	-106.47	-92.625	-74.685	-62.4	-48.555	-30.81	-21.06	-19.11	-15.6	-3.12	10.92	19.11	19.5	18.135	18.525	20.865	24.765	26.715	23.01	22.23	32.565	44.46
28.2106	845.694	854.101	1053.37	1019.89	903.022	757.695	506.862	429.906	146.211	99.1716	110.538	173.109	128.847	149.909	110.644		211	22.62	21.84	24.18	22.035	10.725	3.12	0.585	-13.26	-42.51	-67.665	-74.49	-62.985	-49.14	-45.63	-49.14	-49.92	-40.365	-27.69	-16.185	-11.505	-7.02	10.335	24.96	9.165	-40.755	-74.49	-48.165	15.405	59.28	58.89	36.855	28.275
28.2107	844.747	853.616	1052.21	1018.97	902.245	756.994	506.63	430.063	146.901	101.026	111.301	175.905	129.912	151.079	111.726		212	17.745	16.575	27.69	36.27	34.905	35.1	36.075	15.795	-35.295	-86.19	-106.08	-91.65	-72.15	-59.67	-50.895	-39.78	-32.175	-28.275	-19.695	-6.435	3.315	3.705	2.73	6.63	17.16	26.91	34.905	36.855	32.175	22.035	15.795	16.77
28.2107	843.723	853.089	1051.03	1018	901.427	756.21	506.333	430.106	147.568	102.787	112.042	178.498	130.927	152.157	112.706		213	24.765	25.155	36.66	45.045	37.83	27.885	22.815	7.02	-31.395	-71.175	-85.215	-76.635	-65.13	-57.135	-45.045	-35.295	-38.22	-42.9	-24.57	6.435	18.33	8.775	-0.78	5.85	17.16	18.135	13.26	15.99	24.96	30.03	25.155	17.55
28.2108	842.619	852.513	1049.83	1016.98	900.567	755.342	505.97	430.032	148.208	104.438	112.757	180.869	131.884	153.136	113.577		214	5.46	18.33	23.79	24.96	23.79	22.815	22.425	18.525	-7.215	-49.14	-76.245	-73.125	-55.77	-47.19	-43.29	-31.395	-12.285	-0.39	2.73	0.195	0	-0.975	-3.12	-2.535	5.07	15.6	22.62	20.67	14.82	12.87	16.575	16.575
28.2108	841.437	851.88	1048.6	1015.91	899.66	754.391	505.542	429.841	148.813	105.966	113.443	183.004	132.779	154.008	114.334		215	17.355	12.48	12.48	14.235	13.065	13.455	17.745	13.845	-15.99	-60.06	-86.19	-83.46	-68.055	-54.405	-42.9	-32.76	-25.74	-19.11	-8.775	-1.365	-1.755	-4.875	-1.17	5.265	3.12	-2.145	1.365	13.845	19.89	17.745	15.015	16.965
28.2109	840.177	851.187	1047.34	1014.78	898.705	753.358	505.05	429.533	149.377	107.358	114.099	184.89	133.606	154.768	114.974		216	23.79	21.45	6.63	-1.95	1.755	14.43	21.84	4.68	-36.27	-81.705	-108.42	-107.445	-88.725	-67.275	-51.48	-40.365	-25.35	-7.02	8.775	16.185	20.67	27.69	34.32	32.175	25.35	23.01	26.13	28.275	26.13	25.545	25.545	20.475
28.2109	838.842	850.429	1046.05	1013.6	897.7	752.246	504.493	429.111	149.895	108.602	114.721	186.519	134.358	155.414	115.495		217	23.79	28.665	34.905	36.855	32.565	26.52	14.04	-12.285	-53.82	-89.31	-97.89	-85.215	-77.22	-79.17	-68.445	-34.32	2.925	21.06	19.89	15.015	16.965	26.91	33.93	30.81	20.475	15.795	17.745	18.135	12.48	5.655	0.585	-1.365
28.211	837.438	849.604	1044.73	1012.37	896.643	751.056	503.873	428.578	150.36	109.691	115.309	187.888	135.034	155.944	115.898		218	18.33	17.94	26.715	33.54	38.22	37.635	27.885	3.315	-33.735	-71.565	-91.65	-90.675	-81.315	-72.345	-62.4	-47.19	-29.055	-10.53	0.195	-0.585	-1.95	7.8	21.06	24.765	20.28	24.96	37.245	40.755	28.275	12.87	8.19	7.605
28.211	835.968	848.711	1043.39	1011.09	895.535	749.794	503.192	427.94	150.768	110.618	115.861	188.997	135.627	156.359	116.185		219	34.125	26.715	22.62	25.935	33.345	27.885	3.9	-31.005	-63.18	-78.78	-79.755	-69.81	-57.525	-48.165	-46.02	-48.555	-47.19	-38.805	-26.91	-12.675	-1.95	3.12	7.215	14.43	16.185	9.36	4.485	13.26	21.645	22.23	19.89	22.425
28.2111	834.44	847.749	1042.01	1009.76	894.374	748.465	502.453	427.204	151.114	111.377	116.376	189.851	136.137	156.661	116.361		220	14.625	15.795	22.62	31.98	37.635	35.88	25.935	-2.925	-48.75	-90.285	-104.52	-92.04	-75.465	-62.985	-50.7	-32.175	-13.26	-3.315	0.975	3.705	7.41	7.8	8.58	15.015	20.865	21.645	20.67	25.74	33.15	30.03	16.38	13.65
28.2111	832.861	846.72	1040.6	1008.38	893.162	747.072	501.657	426.377	151.395	111.968	116.854	190.46	136.56	156.855	116.432		221	14.43	18.135	32.565	38.415	27.885	7.995	-13.26	-38.61	-80.145	-130.26	-148.005	-106.47	-35.295	7.41	8.97	-1.755	1.95	12.87	15.405	11.7	13.26	21.84	25.545	16.575	-0.78	-11.7	-4.68	11.895	23.01	26.13	28.47	27.495
28.2111	831.24	845.626	1039.17	1006.96	891.9	745.624	500.809	425.47	151.607	112.389	117.296	190.838	136.897	156.948	116.404		222	12.09	12.48	12.285	17.94	27.105	32.175	15.015	-24.18	-72.15	-101.205	-101.985	-88.14	-75.66	-60.45	-39.78	-22.23	-18.915	-19.89	-12.285	7.8	21.645	19.695	15.6	18.72	31.005	38.61	37.44	28.47	18.33	14.82	18.72	21.06
28.2112	829.585	844.472	1037.72	1005.51	890.591	744.127	499.912	424.491	151.749	112.643	117.702	191.003	137.146	156.946	116.288		223	7.995	20.67	25.74	17.355	8.385	3.12	-5.46	-27.885	-57.135	-81.705	-93.6	-90.675	-80.34	-65.91	-54.6	-41.73	-18.33	4.29	14.625	17.16	23.595	34.71	42.705	43.485	37.05	25.935	20.085	23.985	29.835	26.715	16.77	7.41
28.2112	827.906	843.261	1036.25	1004.03	889.238	742.589	498.972	423.453	151.82	112.735	118.074	190.977	137.309	156.86	116.093		224	22.23	33.15	36.465	31.005	26.91	26.91	19.5	-5.46	-44.46	-77.22	-88.335	-78.195	-71.76	-74.1	-71.565	-53.82	-30.03	-11.31	2.925	11.895	12.285	8.58	13.65	28.86	41.34	44.655	44.46	45.24	48.36	39.39	14.625	-7.215
28.2113	826.212	841.999	1034.77	1002.52	887.845	741.018	497.992	422.366	151.82	112.672	118.415	190.787	137.389	156.698	115.831		225	17.94	21.255	30.03	31.59	21.645	11.115	7.995	0.39	-32.37	-72.735	-90.09	-82.095	-69.225	-64.155	-51.87	-31.2	-18.72	-14.625	-4.485	12.675	28.08	31.785	34.905	34.125	26.715	21.84	26.52	31.59	23.205	8.775	1.365	5.46
28.2113	824.512	840.691	1033.28	1000.99	886.418	739.422	496.98	421.244	151.751	112.462	118.728	190.458	137.388	156.473	115.513		226	2.535	8.58	44.85	76.635	72.345	35.1	-4.485	-35.1	-67.08	-98.28	-114.465	-112.125	-101.985	-85.605	-61.035	-39.585	-29.835	-22.23	-2.535	22.425	33.54	32.955	35.49	41.145	41.535	36.27	33.345	35.88	39.39	38.61	34.125	29.64
28.2114	822.815	839.345	1031.79	999.443	884.96	737.812	495.94	420.099	151.615	112.116	119.015	190.023	137.311	156.196	115.152		227	18.135	20.085	22.62	26.325	31.785	30.225	17.355	-10.92	-47.775	-85.8	-108.615	-108.42	-93.21	-76.05	-58.305	-39.78	-23.01	-12.09	-2.145	6.825	15.6	23.01	30.225	34.905	35.295	34.71	32.76	31.785	29.445	29.835	27.69	19.5
28.2114	821.129	837.967	1030.3	997.892	883.478	736.197	494.881	418.944	151.415	111.646	119.282	189.512	137.162	155.878	114.761		228	25.35	17.94	13.065	13.845	15.795	14.625	11.895	-2.73	-35.1	-73.905	-96.135	-92.43	-81.9	-75.66	-63.96	-46.41	-27.885	-17.745	-9.165	3.9	14.04	17.16	21.45	29.445	36.27	34.32	33.15	32.955	30.615	28.08	28.08	30.615
28.2115	819.463	836.563	1028.82	996.34	881.977	734.585	493.808	417.791	151.157	111.068	119.531	188.959	136.947	155.531	114.352		229	7.215	8.775	16.77	23.985	27.69	25.545	8.58	-31.005	-85.215	-119.34	-120.12	-103.155	-85.41	-65.91	-46.02	-31.395	-17.16	2.145	23.4	35.685	38.415	39.585	38.805	27.69	12.675	7.605	12.87	17.55	15.6	19.305	31.395	34.125
28.2115	817.823	835.139	1027.35	994.792	880.463	732.987	492.729	416.652	150.845	110.395	119.767	188.394	136.673	155.166	113.937		230	8.58	25.935	26.715	14.625	9.945	19.89	22.425	-8.58	-66.885	-113.49	-120.9	-101.595	-85.605	-76.83	-60.645	-33.93	-13.455	-5.07	3.51	19.89	34.32	36.27	33.15	37.635	44.265	41.535	36.075	31.395	27.105	23.01	21.06	21.84
28.2116	816.216	833.702	1025.89	993.254	878.941	731.41	491.651	415.54	150.486	109.645	119.994	187.851	136.345	154.794	113.528		231	17.745	19.695	19.11	16.185	14.43	19.11	29.055	20.28	-28.47	-92.235	-127.14	-120.705	-95.55	-73.125	-51.09	-29.445	-12.675	0	13.26	23.79	30.03	34.125	37.83	38.415	33.345	31.2	33.54	35.1	24.57	6.24	-5.46	-3.12
28.2116	814.647	832.258	1024.45	991.729	877.418	729.862	490.582	414.464	150.087	108.833	120.216	187.359	135.971	154.425	113.134		232	16.77	15.6	15.795	15.99	17.94	24.57	28.86	7.8	-47.58	-105.495	-125.97	-107.445	-79.95	-60.06	-41.145	-23.4	-14.625	-7.995	5.265	22.62	30.615	26.325	24.18	27.105	28.86	29.835	30.42	31.2	26.52	14.235	2.535	-2.925
28.2117	813.119	830.812	1023.04	990.223	875.897	728.353	489.527	413.436	149.654	107.976	120.437	186.948	135.559	154.067	112.767		233	24.18	23.4	23.4	22.035	19.11	23.985	33.345	29.055	-14.235	-82.095	-126.75	-125.385	-104.715	-89.895	-76.245	-52.65	-27.495	-15.015	-6.825	14.04	39.78	50.7	45.045	38.805	38.415	39.195	36.075	37.05	39.585	35.685	25.35	18.135
28.2117	811.636	829.368	1021.64	988.739	874.384	726.887	488.495	412.462	149.196	107.091	120.659	186.642	135.115	153.729	112.433		234	24.765	24.18	26.91	28.86	29.835	33.54	28.86	-12.285	-89.895	-153.465	-160.095	-119.925	-77.805	-59.475	-52.455	-38.415	-16.38	2.145	11.895	15.795	14.82	22.035	41.73	57.915	58.5	44.46	33.345	31.2	35.88	33.93	25.935	20.28
28.2118	810.199	827.932	1020.27	987.279	872.882	725.47	487.489	411.551	148.721	106.195	120.884	186.466	134.646	153.415	112.138		235	22.23	12.09	2.925	9.75	30.81	48.945	41.73	2.73	-53.43	-93.6	-104.13	-101.01	-92.82	-75.465	-49.725	-25.35	-12.675	-7.41	-5.46	0	10.92	22.815	25.155	20.67	26.715	42.9	51.87	46.02	34.905	28.08	27.885	30.615
28.2118	808.81	826.507	1018.92	985.845	871.395	724.107	486.516	410.707	148.234	105.303	121.115	186.439	134.158	153.133	111.89		236	12.87	23.205	27.3	28.86	29.055	25.155	19.5	6.63	-24.375	-64.74	-90.09	-87.165	-67.86	-50.895	-41.925	-35.88	-28.275	-21.45	-11.505	-2.535	2.34	3.12	1.56	-1.17	3.51	16.185	21.255	11.895	3.315	8.385	16.38	12.48
28.2119	807.468	825.097	1017.6	984.438	869.924	722.801	485.58	409.934	147.743	104.43	121.352	186.577	133.659	152.884	111.689		237	28.08	28.665	34.125	35.49	35.49	33.93	23.01	-6.24	-41.73	-61.23	-62.595	-56.94	-52.455	-46.8	-33.54	-21.06	-14.625	-12.675	-10.53	-6.045	0	2.925	1.755	-3.705	-5.07	-2.535	-0.195	0.78	2.34	6.435	8.58	6.24
28.212	806.171	823.705	1016.29	983.059	868.472	721.554	484.684	409.234	147.255	103.59	121.596	186.893	133.152	152.671	111.539		238	34.125	24.57	18.33	10.725	-0.585	-11.115	-21.06	-36.855	-62.205	-83.46	-84.825	-72.54	-55.38	-36.075	-16.77	-4.875	-6.825	-14.625	-12.87	-3.51	3.315	4.29	6.24	12.675	22.62	28.47	29.25	27.105	19.89	7.02	-2.145	-1.365
28.212	804.919	822.334	1015	981.707	867.04	720.366	483.83	408.606	146.775	102.796	121.846	187.395	132.643	152.496	111.44		239	25.35	20.085	15.21	13.65	15.99	15.795	-2.925	-42.12	-80.925	-100.23	-102.375	-93.99	-77.22	-51.675	-30.03	-18.525	-11.31	1.95	18.525	24.96	25.545	28.08	32.37	31.005	20.28	10.53	8.775	17.355	23.205	17.94	7.41	5.46
28.2121	803.707	820.987	1013.72	980.38	865.627	719.236	483.018	408.048	146.309	102.059	122.101	188.088	132.137	152.359	111.391		240	16.575	26.715	28.86	17.55	6.045	7.02	15.405	4.875	-36.465	-85.02	-104.325	-92.43	-70.59	-56.55	-47.19	-38.805	-31.59	-21.255	-4.485	11.505	16.965	15.015	15.6	20.28	26.715	30.42	31.59	31.98	32.955	30.615	25.74	20.085
28.2121	802.534	819.668	1012.45	979.078	864.234	718.163	482.249	407.557	145.859	101.388	122.36	188.974	131.637	152.259	111.389		241	26.715	23.985	16.575	7.41	-0.195	3.315	16.575	14.82	-27.495	-89.115	-119.73	-106.665	-78.39	-57.915	-43.485	-27.69	-10.53	3.315	15.015	26.715	35.295	37.44	37.05	38.025	38.22	31.785	21.645	18.915	21.06	19.695	11.31	2.34
28.2122	801.396	818.379	1011.18	977.796	862.859	717.144	481.52	407.127	145.429	100.792	122.623	190.051	131.146	152.194	111.431		242	17.355	9.945	6.435	9.165	11.31	15.405	21.84	6.24	-44.655	-102.57	-124.995	-107.25	-82.485	-68.055	-60.06	-46.41	-28.86	-14.04	-4.485	3.315	20.865	38.415	46.02	39.585	27.3	19.695	24.96	37.44	40.56	28.86	12.09	3.51
28.2122	800.29	817.123	1009.92	976.533	861.5	716.174	480.831	406.751	145.022	100.275	122.887	191.315	130.669	152.164	111.514		243	26.91	24.57	15.015	9.75	15.795	29.055	39	27.495	-20.085	-80.145	-110.37	-95.94	-66.105	-51.675	-46.215	-34.32	-14.235	-1.56	-0.39	-0.195	9.945	17.94	14.43	9.945	15.6	29.64	39.78	33.735	18.72	7.995	8.385	10.53
28.2123	799.212	815.905	1008.65	975.286	860.157	715.249	480.176	406.42	144.638	99.8428	123.152	192.757	130.209	152.166	111.631		244	26.91	27.105	24.18	21.84	21.45	24.57	29.055	15.015	-29.445	-84.24	-111.54	-103.155	-83.265	-70.2	-57.72	-37.635	-12.48	2.34	6.63	7.41	12.87	23.205	26.52	17.94	8.19	7.8	16.575	19.89	11.31	3.12	5.07	9.36
28.2123	798.161	814.728	1007.39	974.053	858.826	714.363	479.551	406.126	144.279	99.4967	123.417	194.369	129.769	152.197	111.779		245	25.935	19.5	16.38	15.795	15.6	17.355	14.43	-7.02	-47.19	-89.115	-107.055	-95.94	-71.37	-44.655	-25.155	-14.43	-7.995	-2.145	4.68	9.555	8.385	6.045	5.85	10.725	21.06	31.785	25.35	0	-18.525	-11.115	7.995	17.16
28.2124	797.133	813.597	1006.11	972.829	857.505	713.509	478.951	405.858	143.944	99.2365	123.681	196.139	129.352	152.257	111.95		246	22.425	23.79	20.67	16.38	16.965	23.4	27.3	9.945	-35.1	-84.63	-108.225	-100.425	-73.71	-45.045	-33.15	-38.22	-46.605	-39.39	-16.575	5.655	12.285	5.46	-0.195	7.41	22.815	32.565	35.49	35.685	37.05	35.49	28.47	20.085
28.2124	796.129	812.516	1004.83	971.613	856.192	712.681	478.371	405.606	143.633	99.0602	123.945	198.054	128.963	152.342	112.141		247	19.89	25.935	25.74	17.55	14.82	22.23	22.425	-5.46	-58.89	-101.01	-104.325	-81.315	-61.035	-54.015	-52.65	-40.95	-20.865	-3.12	4.875	6.24	12.87	21.45	23.79	18.525	17.94	25.35	24.375	13.26	9.36	21.645	33.345	29.64
28.2125	795.146	811.491	1003.53	970.403	854.886	711.872	477.804	405.359	143.345	98.9636	124.21	200.099	128.605	152.452	112.344		248	44.46	38.22	29.445	20.865	10.92	3.9	-8.58	-38.025	-77.61	-102.57	-103.935	-93.015	-79.755	-62.01	-37.83	-16.965	-6.24	0	9.555	14.235	8.58	0	-0.195	0	-9.555	-15.6	-7.02	11.115	18.915	12.09	4.875	7.02
28.2125	794.185	810.526	1002.24	969.196	853.583	711.074	477.245	405.107	143.079	98.9404	124.475	202.259	128.284	152.584	112.556		249	11.115	28.08	40.56	43.29	41.535	37.635	32.76	16.38	-19.5	-62.01	-87.75	-87.165	-69.42	-52.65	-43.29	-39.39	-33.93	-26.91	-22.62	-20.085	-15.015	2.34	22.23	25.545	12.675	2.34	9.945	21.84	23.205	16.38	14.235	21.255
28.2126	793.248	809.626	1000.93	967.99	852.281	710.28	476.685	404.84	142.832	98.9827	124.743	204.517	128.003	152.738	112.77		250	27.105	28.86	27.885	12.87	-14.625	-37.245	-44.07	-44.655	-53.235	-64.35	-64.545	-53.82	-44.655	-41.535	-35.685	-24.765	-16.575	-15.21	-13.845	-10.92	-5.655	3.705	15.015	19.89	11.895	-0.585	-5.265	0	3.12	1.365	2.73	11.31
28.2126	792.335	808.797	999.622	966.785	850.979	709.481	476.121	404.548	142.604	99.0809	125.014	206.858	127.769	152.913	112.983		251	14.04	17.55	22.23	22.815	21.84	22.815	13.26	-18.135	-59.475	-85.215	-86.19	-77.22	-72.93	-71.37	-63.375	-44.46	-25.35	-11.895	-3.51	7.41	17.94	23.205	23.205	23.01	24.765	25.74	27.495	28.86	27.105	21.06	17.745	24.375
28.2127	791.448	808.044	998.312	965.58	849.675	708.671	475.544	404.223	142.392	99.224	125.29	209.265	127.585	153.107	113.189		252	12.48	10.335	12.675	7.41	0.585	15.015	41.145	19.5	-82.095	-194.025	-215.865	-142.935	-59.28	-23.4	-24.57	-26.91	-15.6	2.535	16.77	24.57	27.105	33.54	41.925	43.29	42.12	45.825	53.04	52.065	39.585	30.03	25.74	13.845
28.2127	790.589	807.37	997.005	964.373	848.367	707.842	474.949	403.856	142.194	99.3995	125.571	211.719	127.456	153.319	113.386		253	18.525	22.62	23.985	20.865	15.795	12.675	15.405	8.775	-24.765	-73.125	-100.425	-98.475	-82.095	-68.64	-60.255	-50.505	-39.195	-25.935	-9.555	0.585	6.24	7.41	11.505	22.815	33.93	37.44	35.1	30.42	28.275	26.715	21.255	9.36
28.2127	789.763	806.78	995.704	963.165	847.053	706.988	474.332	403.442	142.008	99.5941	125.858	214.204	127.387	153.55	113.571		254	41.34	45.24	38.22	26.13	19.5	20.67	13.845	-10.335	-45.825	-70.98	-77.22	-68.055	-55.965	-50.505	-53.625	-59.28	-57.915	-46.215	-26.325	-12.87	-3.705	9.75	27.105	29.445	10.53	-11.115	-18.72	-11.31	-0.975	9.945	20.085	28.665
28.2128	788.97	806.276	994.414	961.957	845.732	706.102	473.686	402.975	141.832	99.7938	126.151	216.702	127.381	153.796	113.739		255	18.525	15.795	15.015	17.55	18.525	16.38	12.285	-1.365	-31.395	-66.69	-85.215	-78.585	-63.765	-57.33	-56.355	-41.925	-17.355	3.705	11.7	7.995	4.485	8.385	16.575	21.255	23.595	29.64	34.905	36.075	31.785	25.935	14.82	-0.195
28.2128	788.214	805.861	993.139	960.747	844.403	705.178	473.007	402.451	141.662	99.9841	126.448	219.194	127.441	154.058	113.89		256	35.88	25.155	15.6	18.135	8.19	-27.885	-62.205	-69.81	-65.52	-72.735	-78.78	-64.935	-40.95	-22.425	-13.065	-2.145	6.825	11.7	12.87	12.675	11.7	12.09	17.16	26.91	34.71	30.225	19.305	14.235	19.11	22.425	19.305	15.6
28.2129	787.498	805.536	991.884	959.538	843.063	704.212	472.29	401.867	141.496	100.151	126.745	221.664	127.567	154.332	114.021		257	15.795	22.62	36.465	39.585	26.91	15.21	16.77	16.575	-15.99	-75.855	-119.34	-116.805	-86.19	-60.45	-51.87	-50.115	-37.83	-17.94	-0.585	6.825	11.115	21.255	32.76	38.805	40.755	39.975	34.125	26.715	27.495	31.005	22.23	-0.195
28.2129	786.823	805.3	990.653	958.329	841.712	703.2	471.533	401.221	141.33	100.279	127.041	224.092	127.761	154.616	114.132		258	22.23	24.18	19.695	12.675	10.53	21.45	30.03	7.215	-51.87	-105.105	-120.705	-109.2	-96.33	-86.775	-69.615	-45.63	-23.985	-9.75	2.145	13.65	22.62	29.25	37.44	41.925	41.925	36.855	33.735	30.225	27.885	22.425	16.575	9.555
28.213	786.191	805.154	989.45	957.121	840.348	702.137	470.732	400.514	141.161	100.356	127.328	226.461	128.021	154.907	114.221		259	17.55	22.035	24.375	24.765	27.3	35.1	37.83	15.99	-36.27	-92.625	-119.145	-107.445	-82.29	-62.4	-46.995	-33.54	-21.84	-11.115	-0.975	3.705	5.46	8.19	16.38	25.935	27.105	22.62	19.305	18.135	18.33	18.135	21.645	28.47
28.213	785.603	805.095	988.278	955.916	838.969	701.021	469.885	399.744	140.982	100.369	127.601	228.752	128.342	155.201	114.287		260	23.79	23.985	27.885	36.66	45.045	46.995	37.635	7.995	-37.83	-76.83	-89.115	-79.17	-57.915	-40.95	-31.59	-27.69	-23.595	-15.405	-4.68	6.435	11.505	10.14	8.385	5.655	5.85	10.14	21.84	24.57	16.77	10.335	12.675	16.38
28.2131	785.06	805.121	987.141	954.713	837.575	699.851	468.988	398.914	140.791	100.308	127.851	230.947	128.721	155.491	114.33		261	17.16	25.545	31.005	27.105	22.425	24.96	23.4	-1.56	-47.97	-88.14	-97.695	-86.58	-71.175	-60.255	-51.09	-38.025	-20.085	-2.34	5.265	4.095	11.895	31.98	31.785	-12.675	-63.375	-61.62	-7.995	41.925	58.11	53.43	48.36	43.485
28.2131	784.563	805.226	986.04	953.514	836.162	698.624	468.041	398.026	140.58	100.163	128.07	233.027	129.15	155.774	114.35		262	12.09	5.655	10.14	10.335	-0.585	-6.24	-3.12	-18.33	-66.3	-108.81	-111.735	-89.7	-73.71	-66.885	-53.625	-31.005	-10.92	2.145	11.7	21.45	31.005	37.05	42.705	45.045	41.73	35.88	31.2	30.615	28.665	23.79	17.16	13.845
28.2132	784.11	805.407	984.978	952.318	834.731	697.339	467.043	397.082	140.343	99.9271	128.247	234.974	129.622	156.042	114.346		263	14.43	33.93	42.9	34.905	19.695	17.745	20.67	-4.875	-61.815	-111.345	-123.24	-103.545	-76.635	-56.16	-50.115	-53.625	-39	2.535	33.735	10.53	-44.46	-62.79	-21.255	35.1	60.84	62.595	60.645	56.355	43.095	32.955	31.395	30.81
28.2132	783.701	805.658	983.956	951.125	833.279	695.998	465.992	396.084	140.074	99.5947	128.373	236.769	130.125	156.287	114.318		264	26.91	39.78	60.45	67.275	52.26	40.17	41.34	21.84	-36.465	-99.06	-112.905	-83.85	-57.915	-54.6	-52.845	-37.635	-17.745	-5.07	0.585	7.995	16.575	22.425	27.105	33.93	38.61	35.1	30.225	32.955	36.66	30.225	15.795	2.535
28.2133	783.334	805.971	982.975	949.935	831.806	694.601	464.888	395.035	139.765	99.1627	128.437	238.395	130.648	156.502	114.264		265	25.35	25.935	33.735	39.975	40.95	39.975	25.155	-15.21	-73.515	-111.15	-111.735	-88.725	-64.74	-52.26	-50.505	-48.165	-30.81	-4.485	14.82	18.915	19.695	17.94	15.015	14.04	18.72	24.18	23.4	18.525	16.77	20.475	21.255	14.43
28.2133	783.009	806.341	982.033	948.746	830.309	693.148	463.73	393.936	139.409	98.6304	128.427	239.835	131.178	156.679	114.185		266	15.21	24.765	30.225	20.475	5.85	6.435	15.21	-2.34	-56.94	-108.42	-117.78	-98.475	-81.705	-71.565	-51.09	-20.865	-2.145	2.145	2.73	11.115	20.085	20.865	19.89	22.035	29.64	33.735	34.125	33.345	33.345	30.225	21.45	10.335
28.2134	782.722	806.759	981.129	947.558	828.787	691.641	462.52	392.791	138.997	97.9987	128.333	241.072	131.701	156.808	114.079		267	55.965	41.145	28.47	23.79	27.3	27.495	21.06	-0.78	-45.63	-95.355	-119.925	-115.05	-96.33	-75.27	-51.87	-32.175	-17.16	-0.585	16.77	26.325	25.74	27.495	34.515	38.025	31.98	24.96	22.23	28.08	32.955	31.005	22.23	11.31
28.2135	782.473	807.218	980.262	946.368	827.238	690.081	461.257	391.6	138.522	97.2707	128.145	242.091	132.201	156.88	113.945		268	18.135	22.23	23.985	17.745	13.845	20.67	27.69	5.655	-53.04	-111.15	-129.09	-106.275	-78.195	-62.79	-50.115	-31.395	-14.82	-4.095	4.875	21.645	39.195	45.63	40.755	34.515	31.98	32.37	34.905	30.615	17.16	4.485	8.58	21.84
28.2135	782.259	807.71	979.429	945.174	825.659	688.471	459.941	390.364	137.976	96.4511	127.853	242.878	132.663	156.886	113.781		269	15.99	23.4	32.76	31.785	29.25	33.345	28.86	-1.56	-56.355	-101.79	-112.32	-95.355	-73.905	-55.38	-39.39	-23.79	-11.7	-3.9	1.56	4.095	13.455	26.325	32.955	26.715	22.23	27.69	35.1	31.785	21.645	15.795	12.87	10.92
28.2136	782.078	808.227	978.626	943.975	824.05	686.811	458.575	389.083	137.351	95.5463	127.45	243.421	133.07	156.816	113.584		270	21.255	20.865	14.235	9.555	14.625	26.52	26.91	-2.73	-57.33	-102.18	-115.245	-105.885	-93.015	-78.975	-57.915	-33.15	-14.04	-5.46	-2.34	0	8.58	20.085	27.885	25.545	22.815	25.935	33.54	35.685	30.42	27.495	29.25	26.91
28.2136	781.929	808.761	977.85	942.766	822.408	685.104	457.158	387.756	136.641	94.5638	126.928	243.71	133.407	156.663	113.353		271	29.64	24.765	26.715	25.35	17.55	19.5	27.885	13.26	-36.855	-88.53	-102.765	-86.97	-72.54	-64.545	-50.115	-32.955	-24.57	-13.26	4.29	18.135	15.405	9.36	12.87	24.96	33.93	38.22	37.635	27.885	8.97	-1.755	4.485	18.525
28.2137	781.811	809.303	977.096	941.546	820.731	683.353	455.692	386.383	135.838	93.5123	126.281	243.736	133.658	156.419	113.084		272	22.62	21.84	22.62	20.67	17.745	20.67	22.815	7.995	-30.225	-76.635	-101.79	-100.62	-85.215	-66.105	-44.265	-25.35	-15.99	-14.82	-7.605	8.58	28.86	39.585	36.27	30.42	29.055	33.54	40.95	43.875	38.22	21.255	8.385	6.435
28.2137	781.723	809.847	976.36	940.311	819.017	681.557	454.177	384.962	134.937	92.4009	125.507	243.493	133.807	156.075	112.774		273	16.38	8.19	-2.34	-3.705	8.19	23.205	23.985	-3.315	-52.26	-96.72	-111.15	-100.815	-84.24	-64.74	-46.605	-31.395	-23.595	-18.525	-8.19	7.02	22.815	32.955	32.37	26.52	29.055	38.025	44.46	42.9	39.78	41.34	38.22	24.375
28.2138	781.664	810.386	975.638	939.059	817.265	679.72	452.615	383.492	133.935	91.2395	124.603	242.979	133.84	155.626	112.42		274	1.95	1.755	6.825	9.36	10.725	17.94	22.425	-0.195	-56.745	-112.905	-131.04	-105.885	-63.375	-43.095	-60.06	-85.8	-76.83	-27.69	26.715	55.77	61.425	59.28	56.16	51.675	45.24	32.76	19.11	11.895	12.675	12.675	14.82	28.47
28.2138	781.634	810.912	974.925	937.788	815.474	677.844	451.008	381.97	132.827	90.0379	123.569	242.192	133.747	155.067	112.02		275	17.16	8.58	17.355	32.565	39.585	38.22	28.665	-0.78	-58.11	-113.88	-125.19	-96.33	-67.275	-56.94	-47.385	-29.25	-13.845	-8.58	-4.485	0.78	6.435	12.48	22.035	30.225	31.785	30.615	30.42	32.565	33.345	33.735	27.69	26.52
28.2139	781.633	811.42	974.216	936.495	813.642	675.929	449.355	380.396	131.612	88.806	122.406	241.135	133.516	154.395	111.57		276	21.06	14.82	14.82	17.94	18.135	20.475	28.86	27.495	-9.36	-75.855	-126.36	-124.02	-88.335	-57.915	-39.195	-21.84	-5.85	5.07	12.87	19.695	23.595	21.84	22.815	26.715	26.325	16.77	5.655	4.485	12.87	17.55	14.82	8.775
28.2139	781.662	811.904	973.509	935.179	811.77	673.977	447.659	378.767	130.29	87.5533	121.118	239.815	133.138	153.606	111.067		277	23.79	30.615	27.495	22.815	29.25	41.34	31.2	-16.185	-78.39	-119.925	-126.555	-110.76	-84.435	-57.915	-36.465	-22.035	-11.505	-7.02	-3.9	5.07	18.525	30.225	31.98	30.81	33.15	32.955	26.52	15.6	12.285	19.5	25.155	18.915
28.214	781.723	812.361	972.801	933.84	809.857	671.992	445.919	377.084	128.86	86.2888	119.71	238.238	132.608	152.702	110.51		278	15.21	15.405	21.255	25.935	27.495	28.86	33.93	26.715	-16.185	-83.07	-126.165	-121.485	-93.6	-68.445	-49.53	-27.3	-7.995	-0.78	-6.045	-13.26	-10.92	0.39	10.14	11.505	16.38	35.1	51.285	31.395	-25.545	-67.47	-55.575	-7.41
28.214	781.817	812.787	972.088	932.477	807.906	669.973	444.137	375.344	127.327	85.0209	118.189	236.417	131.923	151.683	109.897		279	27.105	21.45	11.895	5.46	10.53	24.765	33.735	11.31	-46.215	-104.715	-124.41	-105.885	-75.075	-52.845	-37.83	-27.105	-15.6	-6.435	-4.875	-3.51	2.535	12.87	21.255	21.84	18.915	17.55	16.965	11.115	2.535	1.365	6.045	10.725
28.2141	781.945	813.181	971.37	931.092	805.918	667.924	442.313	373.55	125.692	83.7572	116.562	234.365	131.083	150.552	109.227		280	29.445	24.96	20.865	22.425	35.1	44.07	37.83	8.97	-40.17	-86.385	-102.375	-85.605	-60.84	-48.945	-41.535	-22.62	-1.56	2.34	-8.385	-9.555	2.535	7.995	-2.145	-10.335	-1.365	9.945	7.02	-2.73	-4.095	4.29	8.19	7.995
28.2141	782.111	813.541	970.647	929.687	803.896	665.847	440.448	371.702	123.962	82.5042	114.838	232.101	130.088	149.314	108.499		281	24.57	11.115	8.385	19.305	28.86	28.47	12.285	-24.18	-82.095	-130.65	-135.33	-100.23	-59.865	-27.495	10.53	35.88	19.5	-21.45	-36.66	-17.55	5.07	16.77	23.985	26.325	20.67	14.04	15.405	22.035	29.445	36.855	42.705	42.9
28.2142	782.317	813.869	969.919	928.265	801.843	663.745	438.543	369.801	122.143	81.2673	113.027	229.642	128.945	147.976	107.714		282	23.205	24.765	24.96	24.57	21.45	24.18	26.325	3.51	-54.015	-109.785	-126.75	-103.545	-73.905	-52.65	-33.54	-21.255	-17.16	-14.43	-1.95	13.845	24.18	28.275	27.495	23.79	21.645	28.275	42.705	50.505	41.34	26.91	22.425	27.3
28.2142	782.565	814.167	969.187	926.829	799.765	661.621	436.599	367.852	120.243	80.0507	111.141	227.011	127.661	146.546	106.874		283	27.105	32.37	44.655	45.825	39	38.805	43.875	28.665	-23.205	-86.58	-118.17	-103.935	-71.175	-50.7	-49.725	-53.625	-44.655	-26.52	-11.31	-5.85	-7.41	-4.29	7.215	25.74	33.345	24.96	9.555	3.315	11.7	16.575	8.19	0.78
28.2142	782.858	814.438	968.456	925.386	797.668	659.48	434.617	365.857	118.269	78.8574	109.189	224.233	126.247	145.031	105.98		284	20.475	14.43	10.725	18.33	31.2	39.975	33.54	-0.78	-55.38	-101.205	-115.245	-98.085	-67.665	-46.41	-38.805	-37.05	-30.42	-14.82	3.315	16.575	21.255	13.26	-5.655	-21.645	-20.28	-4.485	10.92	15.795	16.965	18.915	19.695	15.99
28.2143	783.199	814.686	967.728	923.942	795.556	657.325	432.599	363.823	116.232	77.6886	107.185	221.331	124.716	143.443	105.035		285	33.15	34.125	24.96	11.7	11.7	19.89	13.845	-23.985	-78.195	-111.93	-112.125	-95.745	-77.415	-59.28	-39.39	-21.06	-11.115	-9.945	-4.485	7.41	18.135	25.935	35.49	39.39	28.08	9.555	8.58	24.375	31.785	22.23	9.945	13.065
28.2143	783.591	814.919	967.008	922.502	793.439	655.162	430.547	361.756	114.141	76.5442	105.139	218.334	123.082	141.793	104.042		286	20.475	15.015	22.425	33.93	35.295	32.565	38.61	34.515	-14.04	-91.455	-138.645	-126.945	-91.455	-68.055	-50.31	-20.475	2.73	4.875	-0.39	8.19	23.985	26.325	15.99	10.92	16.185	21.06	21.255	22.425	25.155	26.715	25.74	22.425
28.2144	784.036	815.144	966.304	921.075	791.324	652.997	428.464	359.661	112.008	75.4224	103.064	215.267	121.363	140.091	103.006		287	12.48	19.5	27.3	30.81	34.905	36.27	26.325	-7.605	-58.305	-96.525	-108.225	-97.305	-76.83	-50.895	-29.055	-18.33	-17.55	-14.235	-6.24	-1.56	11.895	34.125	29.835	-23.79	-78.585	-74.685	-19.695	25.155	33.54	23.985	24.18	31.2
28.2144	784.537	815.369	965.621	919.67	789.22	650.836	426.352	357.548	109.843	74.3196	100.97	212.16	119.577	138.351	101.931		288	29.445	22.425	15.015	19.89	30.81	36.075	16.77	-24.765	-72.15	-104.13	-110.76	-93.405	-67.665	-51.09	-45.24	-40.95	-28.08	-7.605	7.41	8.19	4.68	7.995	15.015	16.77	17.355	15.405	16.77	20.865	27.69	33.15	34.515	35.295
28.2145	785.096	815.604	964.967	918.294	787.136	648.686	424.217	355.425	107.659	73.2308	98.8678	209.038	117.744	136.583	100.822		289	24.765	17.745	9.945	7.8	15.795	29.445	31.98	0.975	-54.6	-96.915	-102.765	-87.165	-67.08	-48.165	-33.93	-29.25	-27.3	-18.915	-5.85	3.9	7.995	11.31	12.675	14.04	17.55	19.695	16.965	11.31	8.58	12.09	17.16	18.72
28.2145	785.715	815.859	964.351	916.956	785.081	646.555	422.063	353.3	105.467	72.1493	96.7685	205.93	115.882	134.8	99.6835		290	36.855	24.96	16.965	22.23	31.98	26.325	-8.385	-53.43	-89.505	-114.075	-129.87	-124.8	-90.09	-48.165	-23.4	-17.355	-11.895	-0.195	11.7	25.35	33.15	33.54	36.075	48.75	58.11	58.11	55.77	58.695	53.625	34.905	12.285	2.925
28.2146	786.395	816.144	963.779	915.667	783.065	644.451	419.895	351.183	103.277	71.0668	94.6813	202.861	114.013	133.013	98.5219		291	67.08	66.495	52.455	32.37	21.255	18.33	6.045	-35.1	-91.845	-135.33	-136.5	-104.91	-78.585	-69.03	-58.5	-32.565	-1.95	18.33	27.885	31.98	33.735	34.125	28.275	19.5	15.6	25.74	44.265	49.335	36.465	15.795	2.145	-4.485
28.2146	787.138	816.471	963.261	914.433	781.098	642.384	417.719	349.082	101.102	69.9736	92.6147	199.853	112.155	131.232	97.342		292	27.885	39.195	46.41	35.1	18.135	15.795	27.495	19.695	-31.98	-97.695	-124.995	-103.35	-71.175	-61.62	-58.11	-33.15	-1.755	-10.53	-61.62	-96.72	-67.86	-5.655	34.515	42.9	40.56	41.34	41.73	36.66	28.275	19.305	10.92	6.24
28.2147	787.944	816.849	962.804	913.264	779.19	640.361	415.541	347.006	98.9504	68.8591	90.5761	196.93	110.328	129.467	96.1492		293	37.44	32.565	30.42	31.785	32.955	32.565	23.4	2.535	-28.665	-59.865	-77.025	-76.245	-62.4	-48.75	-43.875	-43.29	-39.78	-34.515	-29.64	-19.5	-7.02	-2.73	-4.485	0	8.775	15.015	14.43	14.04	19.305	23.79	22.62	18.135
28.2147	788.812	817.289	962.415	912.168	777.348	638.391	413.37	344.963	96.8321	67.7114	88.572	194.109	108.547	127.726	94.9483		294	8.58	8.97	16.77	25.35	24.96	23.595	21.645	2.535	-45.825	-98.28	-119.145	-109.59	-93.6	-81.315	-57.525	-26.52	-3.705	5.265	10.53	16.38	20.085	28.47	37.44	38.415	33.345	26.715	21.45	12.675	7.215	9.945	15.405	17.16
28.2148	789.741	817.799	962.102	911.151	775.582	636.484	411.21	342.959	94.7553	66.5184	86.6074	191.407	106.83	126.017	93.7438		295	34.71	37.635	45.63	50.505	48.165	39.78	33.735	21.255	-13.455	-64.545	-100.23	-100.23	-83.265	-67.47	-54.795	-39.975	-29.25	-22.425	-12.675	0.78	11.895	15.795	17.16	16.575	12.87	9.36	9.75	11.31	11.895	12.285	14.82	15.21
28.2148	790.729	818.387	961.869	910.22	773.898	634.647	409.071	341.001	92.7267	65.2675	84.6862	188.838	105.188	124.344	92.5396		296	28.08	23.4	22.23	22.23	23.4	29.445	32.175	11.505	-41.34	-102.765	-131.04	-117	-88.335	-68.25	-59.67	-51.87	-41.73	-26.52	-10.92	1.755	12.285	20.67	25.935	32.37	38.22	38.61	32.955	30.42	31.785	29.835	26.13	24.96
28.2149	791.772	819.06	961.72	909.38	772.303	632.888	406.958	339.094	90.7518	63.9464	82.8108	186.41	103.632	122.712	91.3389		297	29.25	24.375	20.475	18.33	15.795	19.11	23.985	2.535	-55.38	-113.685	-130.455	-104.715	-75.66	-63.96	-56.94	-42.12	-22.035	-6.63	2.145	10.53	23.4	32.76	35.685	36.66	41.145	47.19	46.8	37.44	20.865	7.605	2.535	9.36
28.215	792.867	819.822	961.657	908.633	770.801	631.213	404.878	337.239	88.8347	62.5435	80.9824	184.13	102.169	121.122	90.1443		298	27.69	28.08	25.935	22.035	22.425	35.295	44.655	14.04	-49.92	-98.28	-100.425	-73.515	-49.92	-35.1	-22.23	-9.555	-1.56	-1.755	-2.73	3.51	15.99	32.37	44.85	46.605	33.15	13.065	5.265	17.355	35.88	33.735	8.97	-15.795
28.215	794.01	820.676	961.683	907.983	769.397	629.627	402.837	335.438	86.978	61.0485	79.2005	182.001	100.805	119.576	88.9575		299	2.73	10.53	29.445	42.315	41.34	34.71	29.055	10.92	-31.785	-75.855	-91.455	-78.195	-58.11	-42.705	-28.08	-15.21	-12.48	-18.525	-19.11	-11.115	1.95	8.775	10.14	8.385	6.63	3.9	5.265	13.26	24.765	30.225	21.645	6.435
28.2151	795.193	821.623	961.796	907.429	768.092	628.135	400.84	333.691	85.1831	59.4523	77.4635	180.022	99.5401	118.072	87.7795		300	31.785	36.27	45.435	49.14	46.41	31.98	3.705	-31.98	-65.325	-88.725	-96.525	-86.385	-64.155	-45.435	-34.125	-28.86	-30.615	-25.545	-6.435	1.755	-36.075	-90.87	-102.765	-53.235	9.165	39.78	42.12	40.365	41.34	38.805	31.395	29.25
28.2151	796.41	822.662	961.994	906.973	766.887	626.739	398.893	331.997	83.4499	57.7482	75.7685	178.189	98.3736	116.608	86.6104		301	23.205	19.305	12.09	11.31	17.355	31.2	43.875	34.71	-14.04	-79.17	-109.395	-83.46	-47.58	-50.7	-81.51	-96.72	-77.415	-42.315	-17.16	-5.46	-0.585	0.195	1.755	8.385	20.67	31.98	38.025	34.32	26.715	24.375	28.275	31.785
28.2152	797.656	823.79	962.273	906.611	765.782	625.44	396.997	330.353	81.7772	55.9318	74.1112	176.496	97.3007	115.178	85.4499		302	27.3	28.275	19.5	11.7	9.165	15.21	24.375	22.62	-9.36	-64.155	-105.105	-104.715	-80.535	-64.74	-60.45	-52.26	-33.54	-15.405	-5.85	1.95	19.11	38.61	43.485	35.49	30.615	36.465	43.875	42.705	39.195	40.365	42.705	44.265
28.2152	798.921	825.002	962.628	906.34	764.774	624.237	395.157	328.753	80.1627	54.0015	72.4864	174.934	96.3142	113.779	84.2968		303	22.815	15.015	16.965	27.105	36.27	38.025	31.2	2.925	-46.215	-92.235	-107.055	-92.235	-75.27	-67.86	-63.375	-46.41	-24.57	-2.925	12.09	20.67	21.06	11.895	11.115	23.985	35.685	35.49	29.835	33.54	36.27	23.595	1.17	-8.19
28.2153	800.198	826.291	963.053	906.156	763.86	623.129	393.374	327.194	78.6032	51.9588	70.8881	173.491	95.404	112.403	83.1495		304	-35.685	-60.84	-38.61	13.845	49.14	58.305	55.77	37.44	-11.505	-79.17	-118.17	-113.49	-83.655	-56.16	-38.22	-23.595	-11.115	-1.17	7.02	12.48	18.135	23.595	21.06	9.75	4.095	9.555	20.085	23.4	21.06	18.915	17.94	22.815
28.2153	801.481	827.65	963.541	906.053	763.036	622.111	391.649	325.668	77.0947	49.8083	69.3095	172.155	94.5582	111.044	82.0061		305	12.285	15.015	23.595	28.47	29.055	31.59	33.345	15.405	-34.32	-89.31	-109.2	-90.675	-64.155	-49.92	-41.34	-26.715	-10.335	-4.68	-6.045	1.365	23.985	34.905	1.56	-58.695	-82.875	-41.535	19.89	48.75	46.02	38.025	39.78	44.655
28.2154	802.76	829.068	964.082	906.024	762.296	621.18	389.981	324.17	75.6327	47.5577	67.7433	170.912	93.7626	109.694	80.8643		306	36.27	29.25	28.47	27.885	18.525	3.315	-10.92	-27.885	-49.14	-68.445	-72.735	-60.255	-43.095	-35.295	-35.295	-28.86	-17.745	-7.215	-0.195	7.605	9.945	10.335	16.575	26.13	11.115	-38.805	-77.415	-60.45	-5.85	36.075	46.41	43.29
28.2154	804.03	830.535	964.669	906.062	761.633	620.328	388.371	322.694	74.2119	45.2179	66.182	169.747	93.002	108.344	79.7221		307	32.175	33.54	31.785	27.69	18.33	4.68	-7.995	-22.62	-39.975	-59.475	-71.175	-68.055	-50.7	-32.76	-28.665	-35.49	-33.735	-20.67	-13.26	-18.33	-19.11	-1.56	24.57	36.465	27.3	10.53	1.56	9.945	28.08	37.83	26.13	1.95
28.2155	805.285	832.04	965.293	906.159	761.041	619.551	386.816	321.232	72.8268	42.8026	64.6182	168.648	92.2599	106.987	78.5773		308	1.56	6.24	12.09	-10.14	-50.7	-63.18	-35.49	-17.355	-40.17	-77.415	-89.31	-75.27	-56.94	-44.85	-35.49	-22.425	-10.14	-1.17	5.655	16.575	28.275	28.275	16.77	15.99	33.15	46.995	39.195	22.23	20.865	33.15	32.955	21.645
28.2155	806.518	833.572	965.943	906.306	760.513	618.838	385.315	319.778	71.4715	40.3282	63.0447	167.601	91.5196	105.615	77.4281		309	27.885	35.1	30.81	16.38	14.43	32.955	44.46	15.795	-45.63	-99.45	-118.755	-103.935	-74.685	-52.065	-41.535	-32.565	-18.72	-4.485	1.365	1.95	2.34	2.73	0.585	-0.195	4.095	11.115	16.575	26.715	35.88	29.445	10.725	3.9
28.2156	807.726	835.12	966.612	906.495	760.041	618.184	383.865	318.328	70.1402	37.8131	61.4547	166.593	90.7643	104.22	76.273		310	7.215	13.455	19.5	21.84	22.23	24.57	20.28	-7.8	-60.06	-105.3	-114.855	-95.16	-72.735	-62.595	-56.355	-42.12	-21.45	-7.8	5.265	21.84	36.66	40.95	40.56	38.025	33.735	37.44	43.095	41.34	27.885	15.405	15.015	19.305
28.2156	808.905	836.671	967.292	906.717	759.617	617.579	382.465	316.875	68.8271	35.2774	59.842	165.613	89.9777	102.797	75.1111		311	38.415	37.83	21.255	12.09	21.45	36.66	34.32	4.485	-46.605	-88.53	-103.74	-93.015	-74.685	-62.01	-51.285	-35.88	-22.62	-12.48	4.875	13.65	-12.285	-61.425	-78.195	-33.54	27.69	60.645	63.18	59.28	54.21	47.385	35.685	24.18
28.2157	810.055	838.217	967.973	906.963	759.236	617.015	381.11	315.418	67.5263	32.7425	58.2016	164.652	89.1444	101.339	73.9417		312	26.52	18.72	17.16	15.015	9.165	6.435	0.78	-21.45	-57.915	-87.555	-97.11	-88.92	-72.15	-53.235	-38.22	-32.565	-23.595	-4.875	13.065	18.525	16.575	20.475	28.47	32.175	28.08	27.105	33.345	39.975	38.025	27.495	14.04	5.46
28.2157	811.175	839.748	968.651	907.227	758.89	616.484	379.799	313.952	66.2328	30.2303	56.5291	163.704	88.25	99.8417	72.7649		313	32.175	34.125	33.54	31.2	30.81	30.81	21.645	-4.095	-42.12	-78	-97.695	-95.55	-80.925	-68.64	-63.765	-58.89	-50.115	-39.975	-26.325	-9.555	5.07	9.945	9.945	14.82	20.865	25.74	34.71	45.045	49.335	39.195	21.645	14.04
28.2157	812.265	841.257	969.319	907.502	758.574	615.978	378.528	312.476	64.9416	27.7626	54.8216	162.762	87.2821	98.302	71.5811		314	27.885	29.445	19.305	6.825	7.995	20.28	23.205	-0.195	-41.34	-79.365	-94.575	-83.655	-62.4	-47.58	-42.9	-37.83	-30.42	-22.815	-16.77	-7.605	2.535	9.75	12.48	14.04	19.11	23.01	24.765	24.375	27.105	32.565	34.71	30.81
28.2158	813.329	842.738	969.974	907.779	758.281	615.489	377.295	310.99	63.6487	25.3605	53.0772	161.823	86.2298	96.7178	70.3911		315	40.17	39.78	40.17	42.51	38.22	26.325	19.89	11.31	-31.2	-98.475	-140.01	-130.65	-101.01	-79.56	-65.715	-47.58	-25.35	-5.46	11.7	23.01	29.445	35.1	40.56	43.875	38.415	23.79	7.215	-4.29	-12.87	-18.72	-19.5	-13.455
28.2158	814.371	844.187	970.612	908.055	758.008	615.011	376.098	309.496	62.3508	23.0443	51.2953	160.886	85.0845	95.0885	69.1961		316	17.355	9.555	1.365	0.585	9.75	23.205	15.6	-21.84	-78.195	-115.83	-117.585	-96.33	-73.125	-56.16	-44.655	-34.125	-16.38	10.335	34.905	40.95	37.245	36.66	39.585	37.05	32.37	31.005	29.64	29.055	27.885	20.865	9.555	5.07
28.2159	815.396	845.602	971.231	908.325	757.751	614.536	374.934	307.994	61.0458	20.832	49.4767	159.952	83.8396	93.4148	67.9975		317	43.68	45.825	43.095	35.295	29.64	35.1	42.315	21.45	-37.05	-105.3	-136.89	-120.12	-83.85	-55.77	-43.485	-42.12	-33.735	-17.55	-9.75	-9.75	-1.755	22.23	40.365	38.22	27.105	21.84	19.695	19.305	22.425	23.985	17.94	8.97
28.2159	816.41	846.982	971.832	908.585	757.507	614.061	373.802	306.489	59.7323	18.7396	47.6233	159.024	82.4911	91.6985	66.7971		318	15.015	8.19	14.82	24.18	23.79	23.01	25.935	7.995	-50.505	-111.93	-125.58	-96.72	-70.785	-64.35	-55.575	-33.93	-12.09	-2.925	3.51	12.285	20.085	21.255	24.96	34.125	36.075	25.545	18.915	34.32	52.065	34.125	-25.155	-76.44
28.216	817.422	848.329	972.415	908.833	757.274	613.581	372.701	304.983	58.4104	16.7806	45.7382	158.106	81.0372	89.943	65.5964		319	15.6	14.43	26.325	36.465	31.395	20.28	17.55	6.825	-37.83	-95.745	-122.655	-105.3	-73.905	-46.995	-24.375	-14.04	-12.285	-12.09	-2.34	13.65	23.595	25.74	25.74	25.35	20.28	12.09	9.165	11.505	16.965	17.94	15.405	12.09
28.216	818.438	849.647	972.981	909.067	757.049	613.091	371.628	303.482	57.0813	14.9651	43.8258	157.204	79.4783	88.1523	64.3975		320	31.98	27.69	22.425	20.865	23.4	29.25	27.885	-3.12	-64.935	-117.975	-126.75	-104.91	-84.435	-75.27	-60.255	-38.025	-18.135	-3.705	6.825	10.53	9.945	12.87	20.28	26.52	26.325	24.18	26.91	32.955	32.955	25.155	17.55	18.33
28.2161	819.468	850.941	973.535	909.286	756.831	612.588	370.583	301.992	55.7472	13.3004	41.8911	156.324	77.8174	86.3316	63.2018		321	43.29	43.095	36.465	30.03	25.74	26.91	34.125	28.47	-14.235	-83.655	-128.895	-121.68	-87.75	-60.06	-48.36	-40.95	-33.93	-26.325	-15.21	-4.29	1.755	11.505	23.985	32.37	32.76	26.325	19.89	17.355	22.23	24.18	18.135	10.335
28.2161	820.521	852.218	974.079	909.489	756.619	612.072	369.566	300.517	54.4119	11.79	39.9401	155.475	76.0592	84.4868	62.0111		322	13.26	33.93	50.895	39.39	15.795	15.6	37.245	27.3	-57.33	-171.6	-215.28	-156.975	-68.055	-21.06	-12.09	-4.29	5.07	6.045	5.265	11.505	22.035	29.445	33.15	28.08	9.75	-6.825	-0.585	18.33	23.01	12.48	10.53	18.33
28.2162	821.605	853.485	974.618	909.679	756.413	611.541	368.576	299.065	53.0798	10.4345	37.9794	154.664	74.2106	82.6243	60.8266		323	36.075	33.54	27.3	23.4	27.105	34.125	29.25	-1.95	-55.38	-98.865	-109.395	-98.475	-84.825	-65.715	-42.51	-23.985	-19.695	-19.305	-12.285	-1.365	2.73	2.145	8.385	20.085	26.52	22.62	13.845	9.75	15.6	23.985	13.065	-25.155
28.2162	822.728	854.75	975.156	909.855	756.211	610.994	367.613	297.641	51.7568	9.23102	36.0162	153.899	72.2799	80.7508	59.6494		324	25.74	19.695	17.55	15.795	13.065	17.16	29.445	23.01	-20.085	-78.78	-110.37	-101.205	-78	-66.885	-66.105	-57.33	-37.635	-19.11	-12.675	-11.7	-5.265	8.19	20.085	20.475	10.92	0	-4.68	4.485	18.72	23.985	20.67	17.745
28.2163	823.899	856.022	975.697	910.019	756.013	610.432	366.676	296.251	50.4493	8.17368	34.0577	153.188	70.277	78.8732	58.4801		325	24.96	19.305	11.115	11.115	17.94	26.325	36.66	41.145	15.405	-40.56	-79.17	-53.625	8.58	25.155	-27.105	-91.065	-106.86	-81.705	-59.28	-53.43	-49.14	-33.54	-7.215	14.625	30.225	39.975	46.215	45.63	41.34	35.1	34.905	39.195
28.2163	825.124	857.311	976.248	910.173	755.818	609.855	365.767	294.902	49.1646	7.25402	32.1114	152.538	68.2129	76.9983	57.3189		326	36.66	41.145	15.405	-40.56	-79.17	-53.625	8.58	25.155	-27.105	-91.065	-106.86	-81.705	-59.28	-53.43	-49.14	-33.54	-7.215	14.625	30.225	39.975	46.215	45.63	41.34	35.1	34.905	39.195	33.15	19.89	12.48	18.72	26.13	24.18
28.2164	826.41	858.625	976.811	910.317	755.624	609.264	364.883	293.598	47.9101	6.46125	30.1848	151.953	66.0991	75.1326	56.1656		327	16.965	2.145	-12.87	-10.335	7.41	27.885	38.025	23.01	-30.03	-100.035	-139.815	-128.505	-88.92	-52.845	-30.225	-19.89	-12.87	-1.365	11.115	19.5	25.74	33.54	42.51	45.24	42.315	37.245	32.37	24.96	17.355	13.455	12.675	12.285
28.2164	827.761	859.971	977.39	910.455	755.43	608.662	364.026	292.345	46.6938	5.78275	28.2849	151.439	63.948	73.2824	55.0193		328	5.85	14.43	24.57	27.3	28.47	35.49	39.195	13.455	-45.825	-102.57	-120.9	-103.155	-80.34	-65.52	-51.09	-30.81	-9.945	3.705	7.995	7.605	13.455	26.715	34.71	34.71	35.685	39.975	34.905	16.965	0.78	2.73	12.675	15.21
28.2165	829.179	861.357	977.99	910.586	755.232	608.051	363.193	291.146	45.5234	5.20456	26.4184	150.996	61.7717	71.4532	53.8787		329	34.125	30.225	31.395	25.74	15.21	13.065	19.305	7.02	-46.995	-110.37	-132.21	-105.105	-70.005	-58.305	-59.67	-47.97	-20.475	2.535	7.605	2.34	0.195	0	-0.195	3.315	15.795	28.275	38.025	40.95	35.88	27.3	21.645	19.11
28.2166	830.667	862.788	978.612	910.712	755.029	607.432	362.385	290.006	44.4065	4.71191	24.5917	150.625	59.5824	69.6499	52.742		330	-10.92	2.925	18.525	23.985	19.11	17.94	16.77	-12.675	-68.25	-114.855	-120.51	-93.015	-64.35	-49.53	-44.655	-43.29	-35.88	-16.965	4.485	9.75	3.51	5.655	20.475	28.86	20.865	8.775	6.63	15.795	22.035	23.4	27.3	32.76
28.2166	832.225	864.268	979.257	910.834	754.818	606.807	361.6	288.925	43.3499	4.28972	22.81	150.323	57.3916	67.8767	51.6068		331	17.355	15.21	1.95	-1.17	10.14	26.715	32.76	22.425	-13.65	-64.74	-94.965	-83.655	-59.67	-48.945	-47.385	-39.975	-27.495	-19.695	-20.475	-23.985	-31.59	-32.565	-23.79	-10.725	-3.51	2.34	11.7	18.525	19.89	31.98	57.135	57.525
28.2167	833.849	865.801	979.927	910.952	754.593	606.18	360.837	287.906	42.3598	3.9231	21.0782	150.086	55.2105	66.1369	50.4705		332	34.32	33.735	27.885	18.525	17.16	26.715	28.665	0.585	-49.53	-86.58	-93.6	-78.39	-58.5	-39.585	-24.765	-19.5	-14.43	-8.775	-5.46	-1.365	8.19	19.89	22.23	15.21	11.7	11.505	13.065	16.185	25.35	26.715	8.385	-17.94
28.2167	835.537	867.387	980.621	911.067	754.353	605.551	360.093	286.949	41.441	3.59782	19.3998	149.907	53.0489	64.4328	49.33		333	24.96	21.255	23.01	27.69	26.52	25.935	30.225	18.72	-27.105	-90.87	-125.97	-112.71	-75.855	-51.285	-46.605	-40.95	-22.815	-2.925	5.46	7.02	14.04	20.475	21.06	16.965	17.745	17.16	14.43	14.625	25.545	25.35	2.34	-19.11
28.2168	837.283	869.026	981.337	911.177	754.092	604.924	359.366	286.053	40.5973	3.30072	17.7777	149.778	50.9159	62.766	48.1822		334	25.935	27.3	28.08	34.905	40.17	41.34	40.17	26.325	-14.43	-70.005	-103.35	-96.72	-70.005	-49.53	-43.485	-42.51	-35.295	-20.475	-9.555	-14.43	-21.84	-6.435	23.985	39.78	31.785	17.16	15.405	26.91	33.735	32.76	29.835	28.86
28.2168	839.081	870.715	982.074	911.283	753.806	604.3	358.654	285.217	39.8308	3.01998	16.2136	149.687	48.8191	61.1372	47.024		335	31.2	28.275	19.5	16.77	23.205	34.71	32.76	6.825	-35.1	-72.735	-87.945	-82.095	-68.25	-51.675	-32.955	-13.065	0.195	8.385	7.8	0	-2.73	2.34	10.725	11.895	15.21	23.205	26.52	16.575	-5.46	-20.28	-11.115	14.625
28.2169	840.922	872.451	982.828	911.383	753.49	603.68	357.954	284.437	39.1423	2.74534	14.7081	149.623	46.7652	59.5465	45.8523		336	30.225	31.59	29.64	28.665	33.15	35.49	24.57	-6.24	-54.21	-91.455	-98.67	-82.095	-63.57	-48.945	-37.44	-26.715	-18.915	-13.455	-8.58	-1.365	10.14	17.745	21.45	24.375	28.08	27.495	18.915	11.31	10.53	12.87	11.115	7.02
28.2169	842.798	874.228	983.595	911.477	753.142	603.065	357.263	283.71	38.5306	2.46824	13.2609	149.574	44.7591	57.993	44.6643		337	7.215	8.385	8.19	4.095	1.95	8.97	13.845	-11.7	-64.155	-108.81	-117.195	-100.035	-81.315	-65.52	-45.435	-21.84	-4.29	9.945	18.72	20.085	22.035	32.175	41.145	34.905	21.255	18.72	29.25	39.39	39.78	33.345	24.375	15.21
28.217	844.697	876.041	984.37	911.564	752.756	602.458	356.579	283.033	37.9929	2.18177	11.8707	149.527	42.8047	56.4756	43.4575		338	13.455	13.65	18.33	24.18	27.3	29.25	26.52	1.95	-49.14	-100.035	-118.755	-107.64	-94.38	-82.485	-64.35	-37.05	-16.185	-6.045	0	10.335	21.84	27.495	28.47	27.885	27.3	28.08	29.64	31.785	33.15	33.93	38.61	35.49
28.217	846.61	877.881	985.15	911.641	752.33	601.858	355.899	282.4	37.5246	1.88066	10.5352	149.468	40.9042	54.9925	42.23		339	34.32	26.91	16.77	12.87	15.6	19.5	12.675	-17.16	-62.79	-92.625	-95.355	-81.705	-69.42	-60.645	-49.725	-37.245	-22.62	-5.265	8.58	22.425	32.76	35.295	34.125	36.66	37.635	31.005	19.695	15.6	18.135	19.305	15.99	12.675
28.2171	848.525	879.742	985.928	911.708	751.861	601.265	355.221	281.806	37.1197	1.56105	9.25147	149.385	39.0588	53.5416	40.9805		340	27.3	21.255	12.675	10.92	22.815	40.56	42.12	12.285	-42.315	-92.235	-113.49	-106.47	-86.385	-69.81	-54.99	-40.95	-25.74	-11.895	0	7.41	10.14	14.625	22.23	31.98	39.975	43.095	43.095	38.22	32.565	25.74	22.425	20.475
28.2171	850.432	881.612	986.7	911.764	751.348	600.68	354.542	281.245	36.7705	1.22031	8.01573	149.267	37.2685	52.1208	39.7082		341	30.225	31.59	24.375	15.21	13.26	19.89	28.08	13.65	-33.54	-89.31	-116.805	-109.395	-85.41	-65.52	-53.43	-44.46	-31.2	-15.6	-4.875	-1.17	6.63	27.885	47.97	51.87	43.485	33.735	31.395	33.15	33.93	28.47	20.475	14.43
28.2172	852.319	883.485	987.459	911.807	750.789	600.103	353.86	280.712	36.4681	0.856765	6.82384	149.102	35.5319	50.7276	38.413		342	33.93	18.135	12.285	19.89	33.15	40.755	28.08	-7.995	-52.26	-79.56	-85.02	-79.56	-75.27	-69.81	-55.77	-41.925	-38.805	-38.22	-25.545	-6.24	1.365	-0.78	5.655	21.645	32.955	32.955	30.615	28.47	23.4	19.695	21.255	22.425
28.2172	854.175	885.35	988.201	911.836	750.184	599.531	353.174	280.2	36.2025	0.469451	5.67123	148.883	33.8471	49.3598	37.0956		343	38.025	24.765	12.87	6.24	6.045	19.695	39.39	26.52	-50.31	-149.37	-189.15	-151.71	-85.02	-40.56	-22.035	-15.015	-11.31	-11.895	-8.58	0.78	8.58	6.045	2.145	10.335	28.86	42.9	45.63	39.39	29.25	16.575	7.605	7.605
28.2172	855.99	887.197	988.921	911.852	749.535	598.965	352.483	279.703	35.9628	0.0578538	4.55314	148.604	32.2112	48.015	35.7572		344	26.325	7.605	-0.78	3.9	14.235	19.89	21.45	4.29	-34.71	-79.56	-100.035	-91.455	-73.905	-61.62	-52.26	-39.195	-17.745	7.02	23.205	21.645	10.92	7.8	16.185	27.885	35.1	39.195	37.635	28.08	14.625	9.36	14.235	12.87
28.2173	857.754	889.019	989.615	911.853	748.843	598.404	351.786	279.216	35.7379	-0.378303	3.46471	148.258	30.6209	46.6912	34.3996		345	23.4	30.615	43.68	51.09	43.485	30.03	11.505	-16.965	-59.67	-97.305	-113.88	-109.98	-95.55	-82.29	-67.275	-46.995	-23.985	-11.505	-9.555	-3.9	13.065	28.86	30.225	25.545	25.74	25.545	22.425	23.985	32.565	35.295	24.18	9.75
28.2173	859.459	890.806	990.279	911.839	748.112	597.844	351.084	278.731	35.5158	-0.839237	2.40115	147.846	29.0722	45.3865	33.0253		346	21.645	24.375	29.64	27.3	20.28	22.035	28.275	18.915	-24.96	-82.29	-112.71	-99.255	-71.565	-58.11	-55.965	-53.04	-45.825	-39.975	-32.955	-21.84	-13.455	-9.165	-4.29	10.335	26.325	33.735	36.075	40.755	44.265	34.71	24.375	31.59
28.2174	861.095	892.55	990.91	911.81	747.345	597.286	350.377	278.245	35.285	-1.32523	1.35782	147.367	27.5613	44.0991	31.6372		347	18.915	29.64	31.395	24.96	18.525	21.45	22.62	-1.365	-56.745	-109.98	-121.485	-99.06	-73.905	-58.305	-42.705	-23.985	-13.455	-9.75	-2.34	10.14	22.425	27.885	30.03	30.615	29.25	27.69	31.395	34.515	28.08	16.38	15.99	24.375
28.2174	862.656	894.244	991.508	911.767	746.546	596.725	349.664	277.752	35.034	-1.83669	0.330333	146.825	26.084	42.8277	30.2383		348	15.6	22.815	31.785	30.225	22.23	19.305	20.28	2.145	-42.315	-86.19	-102.765	-95.55	-78.585	-61.425	-40.95	-20.28	-9.165	-4.68	0	5.655	9.165	12.48	15.795	14.235	11.895	12.285	18.915	28.47	32.955	28.665	17.355	8.97
28.2175	864.135	895.88	992.07	911.711	745.721	596.161	348.948	277.246	34.7517	-2.37422	-0.685335	146.225	24.6362	41.5711	28.8322		349	17.745	22.425	31.2	33.54	28.47	30.81	29.64	0.78	-54.21	-95.16	-97.305	-78.585	-64.35	-55.575	-44.07	-28.665	-18.135	-12.48	-5.655	5.85	21.45	34.905	39.78	35.49	30.42	33.345	39.975	43.095	34.125	19.695	17.94	34.71
28.2175	865.528	897.453	992.596	911.643	744.876	595.591	348.229	276.723	34.4279	-2.93858	-1.69279	145.573	23.2144	40.3282	27.4224		350	17.745	23.01	21.255	17.355	16.965	25.74	36.27	16.965	-46.8	-116.22	-139.23	-111.735	-79.365	-62.595	-53.04	-36.075	-16.185	-1.755	4.68	13.65	31.2	52.65	64.545	64.935	54.795	39.39	27.3	25.545	31.785	34.32	20.475	-2.73
28.2176	866.829	898.957	993.09	911.565	744.017	595.013	347.509	276.18	34.0532	-3.53067	-2.69514	144.879	21.8148	39.0982	26.0123		351	19.11	16.965	16.185	18.135	21.645	29.055	38.61	29.64	-16.185	-78.585	-117.78	-117.39	-93.015	-71.565	-57.72	-44.85	-29.835	-16.185	-9.36	-4.485	3.705	13.65	19.89	27.105	33.345	32.175	19.11	11.505	18.33	29.835	34.125	35.49
28.2176	868.037	900.388	993.551	911.479	743.15	594.424	346.789	275.614	33.6194	-4.15143	-3.69491	144.154	20.4344	37.8804	24.6054		352	15.6	28.665	35.295	30.81	23.4	20.475	12.48	-17.55	-58.5	-85.605	-90.675	-81.9	-67.08	-50.895	-40.17	-32.37	-17.745	0	5.46	1.17	0.585	10.53	20.28	22.035	25.155	32.76	37.83	36.075	29.055	19.11	15.015	20.28
28.2177	869.149	901.742	993.985	911.387	742.282	593.822	346.069	275.02	33.1199	-4.80183	-4.69399	143.407	19.0705	36.6742	23.2046		353	-4.095	44.46	55.575	48.945	48.555	57.72	58.305	27.69	-31.005	-81.51	-94.38	-83.07	-62.205	-46.995	-39.78	-40.56	-37.245	-20.085	1.95	12.285	12.285	9.75	8.385	8.97	10.53	9.165	3.705	1.56	6.435	15.015	19.11	20.28
28.2177	870.166	903.016	994.394	911.292	741.419	593.205	345.351	274.397	32.5494	-5.48274	-5.69357	142.651	17.7207	35.4791	21.8128		354	27.495	25.935	23.985	22.62	20.865	22.815	29.64	19.89	-30.03	-101.01	-138.255	-120.315	-84.045	-64.935	-56.94	-41.145	-21.255	-5.07	4.68	12.09	21.84	35.88	42.705	36.855	21.06	11.7	12.675	16.965	22.815	29.445	25.35	11.31
28.2178	871.088	904.208	994.785	911.198	740.569	592.571	344.636	273.742	31.9045	-6.1949	-6.69413	141.897	16.3834	34.2947	20.4324		355	18.915	23.79	27.69	26.13	21.06	25.35	28.275	7.605	-48.945	-109.98	-128.31	-101.79	-68.445	-58.695	-62.205	-55.185	-31.005	-1.56	19.11	28.08	27.105	27.69	28.665	29.835	28.275	27.3	24.375	21.06	19.305	22.62	25.74	22.62
28.2178	871.917	905.317	995.163	911.108	739.737	591.92	343.924	273.055	31.1836	-6.93879	-7.6954	141.156	15.0571	33.1204	19.0654		356	30.615	27.69	31.785	36.66	32.175	25.35	30.03	25.155	-15.015	-73.905	-109.98	-104.13	-80.925	-63.96	-57.33	-51.285	-39.78	-26.13	-15.99	-6.435	3.51	9.75	8.97	9.165	14.43	21.84	23.985	21.645	17.745	12.87	6.435	0
28.2179	872.657	906.343	995.535	911.026	738.929	591.248	343.215	272.333	30.3868	-7.71465	-8.69638	140.437	13.741	31.9562	17.7132		357	18.135	18.33	21.45	26.325	26.52	24.375	25.74	19.89	-12.09	-53.625	-79.365	-76.245	-64.74	-67.275	-69.615	-51.09	-32.76	-46.605	-86.775	-103.155	-67.47	-9.36	30.03	39.78	37.83	38.805	35.88	26.13	17.355	15.795	17.94	24.57
28.2179	873.311	907.286	995.907	910.955	738.152	590.557	342.509	271.578	29.5164	-8.52236	-9.69537	139.749	12.4347	30.8021	16.3769		358	-3.12	8.58	14.625	14.43	12.48	16.575	25.935	22.035	-16.575	-74.1	-101.595	-84.435	-52.26	-36.855	-37.83	-35.685	-25.35	-17.16	-14.625	-12.48	-4.875	2.535	6.435	8.19	10.14	12.48	13.65	12.285	11.7	15.795	23.595	28.275
28.218	873.886	908.146	996.288	910.901	737.409	589.845	341.807	270.787	28.5763	-9.3615	-10.6901	139.098	11.1383	29.6581	15.0574		359	44.655	39.975	32.37	28.08	30.615	37.83	32.955	-4.29	-63.96	-113.685	-128.7	-114.27	-91.065	-77.61	-68.445	-56.94	-41.73	-24.96	-10.725	-0.585	11.115	25.155	39.585	46.605	43.485	36.855	34.71	38.61	43.095	44.07	39.39	27.3
28.2181	874.388	908.925	996.684	910.866	736.706	589.114	341.108	269.964	27.5723	-10.2312	-11.6776	138.489	9.8523	28.5249	13.7551		360	19.89	28.47	30.615	27.3	26.715	33.345	26.91	-9.165	-63.765	-103.545	-107.835	-84.24	-61.815	-48.165	-35.295	-23.4	-16.575	-14.04	-5.85	9.555	18.915	17.94	11.895	14.82	25.935	33.345	33.15	31.785	31.98	28.665	18.33	11.7
28.2181	874.823	909.626	997.102	910.856	736.047	588.362	340.412	269.108	26.5117	-11.1305	-12.6548	137.924	8.57795	27.4033	12.4703		361	30.03	37.44	40.17	31.395	17.745	12.09	9.36	-14.43	-70.005	-121.68	-130.845	-101.79	-72.54	-59.085	-48.36	-30.42	-10.53	5.07	15.015	21.645	27.885	33.345	32.76	32.37	37.44	39	30.225	23.205	23.985	10.725	-30.615	-67.275
28.2182	875.201	910.251	997.551	910.875	735.433	587.592	339.72	268.223	25.4033	-12.0577	-13.618	137.405	7.3169	26.2947	11.2034		362	23.79	15.21	21.84	36.075	41.145	30.615	3.315	-35.49	-78	-107.835	-116.805	-105.105	-80.145	-53.625	-38.415	-30.42	-12.675	12.09	23.79	16.185	9.36	14.04	25.35	34.515	39	39.195	32.175	22.62	18.33	16.77	10.725	1.17
28.2182	875.529	910.804	998.035	910.926	734.869	586.806	339.031	267.31	24.2571	-13.0111	-14.5635	136.931	6.07134	25.2007	9.95463		363	34.71	37.635	36.075	26.325	12.87	11.505	19.11	8.58	-36.27	-87.945	-107.055	-92.235	-75.66	-72.345	-71.175	-55.575	-23.79	0.975	3.315	-0.78	8.775	26.52	32.37	23.595	15.99	17.94	21.645	22.425	25.155	24.375	10.92	-6.24
28.2183	875.818	911.288	998.561	911.013	734.354	586.006	338.347	266.376	23.0839	-13.9885	-15.4877	136.5	4.84398	24.1234	8.72466		364	13.065	22.035	28.08	32.565	34.125	35.1	29.445	2.73	-50.895	-107.64	-134.16	-125.97	-104.91	-88.725	-71.565	-47.385	-22.425	-6.24	1.365	10.725	26.715	40.365	41.925	35.685	30.42	32.76	39.585	38.415	30.03	24.57	27.495	30.81
28.2183	876.076	911.709	999.133	911.14	733.891	585.195	337.667	265.423	21.8953	-14.9876	-16.3869	136.107	3.63793	23.0654	7.51439		365	29.835	30.615	27.495	18.33	11.505	18.525	26.91	2.73	-53.04	-103.35	-114.855	-98.475	-82.29	-68.835	-49.92	-30.225	-18.135	-10.92	2.145	19.5	29.64	26.91	23.01	28.08	33.345	32.955	31.005	33.54	39.585	42.315	36.66	27.885
28.2184	876.313	912.07	999.755	911.31	733.479	584.376	336.995	264.458	20.7029	-16.0057	-17.258	135.749	2.45663	22.0292	6.32511		366	22.62	31.2	39.78	34.32	21.255	18.915	21.84	4.485	-41.34	-92.04	-111.345	-101.79	-88.92	-82.29	-69.03	-45.045	-19.89	-6.435	-3.9	-0.975	6.825	17.745	25.35	31.395	36.855	34.905	25.35	20.67	25.935	29.445	23.985	12.675
28.2184	876.538	912.378	1000.43	911.525	733.116	583.553	336.331	263.487	19.5185	-17.0399	-18.0982	135.421	1.30371	21.018	5.1586		367	9.945	18.525	26.52	31.2	34.32	37.635	30.225	-1.17	-53.04	-95.355	-107.445	-94.38	-75.465	-59.67	-50.115	-44.85	-35.49	-18.135	3.9	17.745	18.135	13.845	18.915	30.42	37.635	36.66	32.76	30.81	31.98	30.42	17.55	-0.39
28.2185	876.761	912.636	1001.16	911.787	732.803	582.732	335.679	262.517	18.3534	-18.0869	-18.9055	135.118	0.182851	20.0349	4.01713		368	12.87	18.72	23.595	23.595	27.105	36.855	34.905	-4.095	-73.32	-126.945	-131.235	-102.375	-78.195	-70.395	-62.205	-41.73	-16.38	6.24	18.72	25.74	26.715	24.96	27.3	40.755	51.285	45.435	27.885	18.915	21.84	19.305	8.19	7.8
28.2185	876.991	912.852	1001.94	912.097	732.535	581.917	335.04	261.556	17.2184	-19.1433	-19.6786	134.835	-0.902417	19.0829	2.90345		369	31.395	26.13	21.645	20.28	21.84	23.205	15.21	-16.965	-61.815	-89.505	-90.48	-74.295	-61.035	-51.285	-41.145	-30.81	-22.62	-8.385	12.09	27.3	24.96	17.355	24.765	42.705	50.31	30.225	4.875	1.365	17.745	19.89	-1.17	-13.455
28.2186	877.234	913.031	1002.78	912.457	732.311	581.114	334.42	260.61	16.123	-20.2055	-20.4171	134.57	-1.94884	18.1649	1.8208		370	25.74	27.69	34.32	37.83	27.885	9.165	-6.825	-29.25	-69.42	-111.15	-120.12	-94.77	-67.08	-56.94	-50.7	-34.71	-13.26	7.8	27.3	38.61	36.66	31.005	33.15	43.485	46.8	37.83	30.225	34.905	41.535	39.195	27.495	15.6
28.2186	877.499	913.179	1003.66	912.866	732.127	580.328	333.82	259.687	15.0758	-21.2696	-21.1217	134.319	-2.95366	17.2837	0.772818		371	34.905	27.885	23.4	22.815	24.57	24.765	19.89	-4.485	-53.625	-102.96	-118.755	-98.865	-73.32	-62.985	-59.67	-44.46	-19.695	3.51	17.94	24.765	30.225	39	45.825	43.29	30.615	12.87	2.73	9.36	22.62	26.13	15.6	2.535
28.2187	877.791	913.302	1004.59	913.323	731.979	579.564	333.247	258.795	14.0839	-22.3315	-21.7941	134.082	-3.91474	16.4415	-0.236512		372	36.855	26.13	14.82	16.77	22.815	26.13	23.595	11.31	-32.37	-98.865	-143.13	-134.355	-97.5	-70.005	-53.235	-34.32	-15.21	-3.51	10.725	33.54	42.9	13.26	-32.955	-44.07	-8.19	35.1	55.965	58.5	57.525	49.92	41.535	34.32
28.2187	878.115	913.406	1005.56	913.828	731.862	578.829	332.703	257.941	13.1528	-23.3871	-22.4369	133.858	-4.83073	15.6401	-1.20299		373	13.26	15.015	24.375	31.785	30.81	30.615	39.585	29.445	-25.545	-95.355	-127.335	-108.42	-73.515	-50.7	-38.415	-26.325	-17.55	-6.045	7.605	17.16	19.5	15.795	16.77	23.79	31.59	36.27	35.685	32.565	31.005	26.91	12.285	-12.87
28.2188	878.474	913.496	1006.56	914.378	731.774	578.127	332.193	257.13	12.2862	-24.432	-23.0542	133.649	-5.70118	14.8804	-2.12231		374	0.39	1.17	10.335	12.87	6.24	7.605	9.75	-16.185	-75.66	-122.85	-126.945	-100.425	-70.395	-45.24	-23.985	-10.92	-1.365	11.7	25.74	31.98	29.055	27.69	31.785	33.15	26.715	19.89	22.035	32.175	37.83	33.54	21.45	9.36
28.2188	878.872	913.577	1007.58	914.97	731.708	577.463	331.721	256.369	11.4862	-25.462	-23.6508	133.458	-6.5266	14.1629	-2.99026		375	37.05	27.69	25.545	28.08	31.785	30.225	16.185	-21.645	-73.32	-108.03	-108.225	-85.995	-61.815	-47.775	-36.27	-23.4	-11.895	-6.045	-5.265	4.29	17.745	21.84	15.795	15.21	22.62	28.86	25.935	25.935	34.125	37.635	33.345	22.035
28.2188	879.308	913.656	1008.62	915.603	731.661	576.841	331.292	255.663	10.753	-26.4729	-24.2325	133.287	-7.30854	13.4869	-3.80282		376	13.065	18.72	21.84	31.785	44.85	47.385	35.295	8.19	-33.15	-73.71	-91.455	-86.58	-76.635	-64.935	-47.58	-27.885	-15.6	-15.015	-16.575	-10.92	2.73	17.355	11.115	-27.3	-66.885	-64.155	-18.135	28.665	45.435	39.39	31.98	35.49
28.2189	879.782	913.736	1009.67	916.271	731.629	576.266	330.908	255.013	10.0854	-27.4607	-24.8059	133.142	-8.04953	12.851	-4.55642		377	47.19	49.92	43.095	25.35	12.675	14.43	23.79	11.7	-43.485	-111.93	-138.45	-113.295	-74.49	-54.795	-48.945	-41.145	-30.615	-20.865	-10.725	0.585	14.235	27.105	34.125	25.545	12.285	7.41	14.625	25.74	26.325	14.04	2.535	7.8
28.2189	880.292	913.821	1010.71	916.972	731.608	575.739	330.573	254.424	9.48031	-28.4215	-25.3783	133.028	-8.75308	12.2527	-5.24806		378	1.95	10.53	19.695	17.16	11.7	11.895	14.04	0.195	-39.585	-89.31	-119.535	-114.855	-86.775	-59.28	-36.27	-20.085	-13.845	-16.185	-14.43	-2.145	11.895	16.185	16.77	26.52	41.34	38.805	18.915	1.17	1.95	16.185	27.105	31.2
28.219	880.833	913.915	1011.74	917.7	731.594	575.264	330.289	253.896	8.93355	-29.3521	-25.9573	132.95	-9.42351	11.6887	-5.87556		379	6.825	16.77	34.71	38.025	22.23	8.775	4.29	-15.21	-61.425	-107.64	-122.265	-109.2	-85.41	-60.06	-39.39	-39.585	-63.18	-76.44	-46.41	9.165	46.995	54.015	47.775	44.265	41.34	35.88	33.54	38.22	43.485	43.485	37.83	31.005
28.219	881.402	914.021	1012.75	918.452	731.584	574.842	330.056	253.429	8.43964	-30.2496	-26.5508	132.912	-10.0659	11.1547	-6.43766		380	13.26	12.48	18.33	19.5	15.795	19.89	26.325	6.825	-45.24	-98.865	-121.875	-112.32	-91.065	-73.71	-61.23	-55.965	-43.875	-17.745	12.675	15.99	-19.695	-54.015	-41.925	8.58	46.995	57.135	56.355	55.185	46.41	32.955	31.005	39.975
28.2191	881.993	914.14	1013.72	919.222	731.575	574.472	329.875	253.021	7.99226	-31.1117	-27.1666	132.92	-10.6858	10.6456	-6.93422		381	27.105	29.835	29.055	28.275	32.175	40.755	41.34	9.165	-60.255	-127.14	-146.445	-117.78	-79.95	-57.72	-42.12	-21.255	5.265	25.74	25.74	6.63	-9.555	-3.51	19.5	34.905	36.855	33.15	28.47	23.01	11.895	4.095	13.26	33.15
28.2191	882.597	914.275	1014.65	920.006	731.565	574.156	329.746	252.67	7.58449	-31.9368	-27.8124	132.976	-11.2891	10.1557	-7.36633		382	43.095	48.165	39.585	29.055	26.91	29.64	29.64	13.65	-32.76	-103.545	-148.2	-132.015	-75.66	-37.245	-52.065	-91.065	-100.62	-62.79	-12.48	14.235	18.33	17.94	19.305	23.595	30.615	37.05	42.51	43.875	35.1	13.26	-0.975	4.875
28.2192	883.208	914.425	1015.53	920.799	731.552	573.891	329.666	252.373	7.20908	-32.7242	-28.4952	133.083	-11.882	9.67847	-7.73638		383	4.875	-4.29	-10.92	-5.85	8.58	24.18	29.25	11.31	-31.2	-84.63	-114.27	-104.715	-74.88	-53.235	-44.07	-33.15	-15.99	-3.705	-2.34	-3.9	6.63	20.67	21.45	11.115	6.63	10.53	8.97	7.41	16.965	33.345	33.54	12.48
28.2192	883.817	914.59	1016.35	921.594	731.535	573.677	329.633	252.126	6.85875	-33.4739	-29.2215	133.242	-12.4707	9.20698	-8.04814		384	22.035	15.405	14.235	11.895	5.655	11.895	29.25	21.45	-38.22	-112.125	-139.425	-114.465	-81.9	-63.57	-44.46	-16.77	9.36	23.595	30.615	31.2	29.64	31.005	32.175	29.25	27.495	29.64	27.3	23.205	19.89	21.645	22.23	22.62
28.2193	884.414	914.769	1017.11	922.388	731.512	573.511	329.644	251.924	6.52649	-34.1867	-29.9968	133.453	-13.061	8.73405	-8.3067		385	11.895	16.965	11.31	6.24	14.82	26.91	18.525	-25.74	-91.65	-140.01	-148.005	-120.315	-79.17	-44.07	-24.765	-15.015	-4.485	10.53	27.69	34.71	35.88	33.93	32.565	33.345	29.64	24.765	21.06	23.4	28.47	29.25	25.935	23.205
28.2193	884.992	914.961	1017.8	923.173	731.483	573.391	329.695	251.761	6.20575	-34.8642	-30.826	133.712	-13.6587	8.25233	-8.51845		386	19.305	29.445	38.415	32.37	21.84	27.3	34.71	7.02	-61.62	-127.92	-152.1	-133.575	-97.305	-65.91	-46.02	-30.81	-18.525	-7.215	3.51	13.845	19.89	19.11	18.135	26.91	37.635	37.44	27.69	21.45	32.565	52.455	53.625	31.005
28.2194	885.539	915.163	1018.42	923.946	731.449	573.312	329.781	251.632	5.89074	-35.5084	-31.7125	134.017	-14.2688	7.75451	-8.69096		387	52.65	58.11	58.695	42.51	28.275	31.785	37.05	11.115	-47.385	-98.28	-107.64	-90.09	-72.15	-61.035	-46.995	-31.2	-17.16	-5.46	0	-4.095	-8.19	-4.095	5.46	9.555	12.48	17.745	20.475	16.38	15.795	23.79	30.615	27.69
28.2194	886.049	915.372	1018.95	924.7	731.408	573.273	329.898	251.531	5.57654	-36.1221	-32.6591	134.362	-14.896	7.23352	-8.83281		388	16.77	17.55	17.745	22.62	33.93	47.97	54.21	32.955	-28.86	-99.84	-126.945	-104.91	-69.42	-49.335	-41.925	-35.49	-26.325	-18.525	-11.895	-6.24	1.755	17.745	36.465	35.88	-0.585	-54.795	-69.81	-19.695	52.845	85.215	69.42	43.095
28.2195	886.512	915.586	1019.41	925.431	731.363	573.27	330.041	251.454	5.25928	-36.7084	-33.6669	134.741	-15.5443	6.68264	-8.95343		389	15.015	14.625	15.405	15.795	13.65	13.26	10.14	-18.915	-80.535	-133.575	-137.67	-102.375	-66.3	-43.485	-25.545	-4.485	6.63	9.555	7.215	10.14	23.985	39.195	44.07	38.025	29.445	25.935	23.4	19.5	17.16	20.475	20.085	11.505
28.2196	886.92	915.8	1019.78	926.133	731.314	573.299	330.205	251.395	4.93626	-37.2706	-34.7362	135.144	-16.2171	6.09572	-9.06285		390	14.625	18.915	21.45	15.21	10.335	16.185	29.64	27.885	-15.99	-88.92	-140.595	-139.425	-109.005	-81.12	-57.135	-29.055	-0.78	15.795	21.06	24.96	29.055	35.49	44.655	53.04	50.505	33.93	18.525	15.405	18.135	10.53	-3.51	-7.02
28.2196	887.268	916.011	1020.07	926.801	731.262	573.358	330.386	251.352	4.60599	-37.8123	-35.8662	135.562	-16.9168	5.46729	-9.17146		391	24.765	23.01	16.575	11.7	17.745	32.76	38.025	7.605	-59.67	-123.24	-140.01	-114.075	-80.925	-65.715	-59.28	-45.435	-27.495	-12.87	-4.29	4.875	15.99	26.715	38.025	41.925	32.565	17.745	12.675	20.475	26.13	21.84	15.795	17.355
28.2197	887.548	916.215	1020.28	927.432	731.209	573.444	330.579	251.319	4.2682	-38.337	-37.0548	135.986	-17.6452	4.7927	-9.28979		392	27.105	28.08	28.275	21.45	14.43	19.11	19.5	-13.455	-77.22	-126.555	-128.895	-97.89	-65.325	-43.485	-34.905	-33.15	-28.665	-14.235	7.41	18.33	15.795	8.385	10.14	17.94	26.91	30.615	34.32	41.535	33.345	-5.85	-56.94	-74.49
28.2197	887.757	916.41	1020.42	928.02	731.158	573.554	330.781	251.296	3.92386	-38.8482	-38.2987	136.403	-18.4034	4.06822	-9.42817		393	6.045	-38.025	-50.895	-12.285	46.995	85.02	85.605	39	-42.12	-111.93	-132.405	-110.37	-77.805	-52.065	-32.175	-15.6	-1.755	7.215	9.945	9.555	18.525	35.49	39.195	18.33	-0.195	6.045	27.3	33.93	27.885	22.23	20.865	20.28
28.2198	887.89	916.591	1020.48	928.562	731.111	573.686	330.989	251.281	3.5751	-39.3493	-39.5936	136.804	-19.1915	3.29117	-9.59656		394	10.725	12.675	22.425	25.35	21.255	23.985	19.695	-17.745	-81.9	-126.555	-126.75	-104.325	-85.605	-70.395	-49.14	-23.4	-7.8	-3.9	-2.535	2.145	7.8	15.015	26.91	38.415	39.975	33.15	28.665	29.445	31.005	27.495	24.765	19.11
28.2198	887.946	916.755	1020.46	929.055	731.069	573.838	331.2	251.275	3.22509	-39.8431	-40.9344	137.176	-20.0089	2.45993	-9.80421		395	37.635	20.67	3.51	0	5.655	19.89	40.365	42.51	-0.975	-75.075	-121.68	-113.88	-82.485	-64.35	-54.795	-36.855	-17.745	-7.215	-0.975	11.895	27.495	33.735	30.225	20.865	7.605	-4.875	-8.19	2.73	13.26	7.995	-3.315	3.9
28.2199	887.925	916.901	1020.38	929.496	731.036	574.011	331.413	251.278	2.87797	-40.3323	-42.3145	137.51	-20.8543	1.57404	-10.0595		396	28.665	16.185	19.695	30.225	31.98	22.425	12.675	-4.68	-45.045	-96.525	-123.825	-110.955	-72.345	-35.88	-35.295	-70.2	-90.285	-52.845	13.65	49.335	41.34	24.765	25.35	31.395	29.835	20.865	14.04	18.33	30.03	37.245	34.71	28.08
28.2199	887.826	917.025	1020.25	929.883	731.015	574.203	331.627	251.293	2.53865	-40.8192	-43.7267	137.794	-21.7255	0.634143	-10.3697		397	-7.215	5.265	21.645	23.79	10.725	6.045	20.28	27.885	-4.875	-69.03	-113.88	-112.515	-84.24	-57.33	-33.54	-13.845	-3.51	-0.195	5.85	14.82	15.6	8.385	5.46	17.745	38.61	49.14	40.95	22.815	9.555	7.41	7.41	4.875
28.22	887.653	917.126	1020.05	930.214	731.007	574.414	331.841	251.325	2.21262	-41.3053	-45.1629	138.02	-22.6196	-0.357962	-10.7407		398	40.56	41.34	37.635	30.615	31.785	41.34	42.12	5.46	-62.01	-113.685	-116.025	-85.8	-61.035	-54.6	-54.6	-48.945	-40.56	-34.125	-20.67	5.85	23.985	19.89	10.53	14.235	24.375	22.815	13.26	13.065	20.085	20.085	13.065	11.895
28.22	887.407	917.202	1019.82	930.487	731.016	574.645	332.056	251.376	1.90577	-41.7917	-46.6141	138.181	-23.5332	-1.3994	-11.1772		399	15.6	14.235	19.695	26.91	30.03	30.81	22.815	-10.725	-66.495	-114.27	-123.825	-103.74	-78.195	-61.425	-50.895	-33.54	-10.53	5.07	9.75	10.14	17.745	25.935	29.445	26.715	23.205	19.11	19.695	21.645	23.79	21.45	15.6	8.385
28.2201	887.095	917.252	1019.54	930.703	731.043	574.898	332.274	251.452	1.62419	-42.2787	-48.0707	138.272	-24.462	-2.48628	-11.682		400	18.33	22.815	30.81	31.59	23.79	21.255	24.18	10.92	-39.585	-100.035	-124.995	-111.54	-88.335	-75.66	-64.935	-48.75	-30.615	-14.235	-1.95	5.07	10.92	21.84	31.395	31.005	27.69	26.52	28.08	27.885	28.08	28.665	25.155	23.205
28.2201	886.722	917.274	1019.23	930.861	731.091	575.172	332.494	251.559	1.37392	-42.7657	-49.5226	138.287	-25.4016	-3.61378	-12.2566		401	33.15	29.25	31.2	35.685	33.735	30.81	22.815	-9.165	-62.79	-105.3	-110.955	-93.795	-69.81	-39.78	-18.33	-34.32	-81.315	-98.085	-52.455	12.48	46.215	47.58	40.755	42.315	48.165	48.165	38.415	29.25	26.91	29.445	26.13	16.965
28.2202	886.295	917.269	1018.89	930.962	731.163	575.47	332.721	251.702	1.16077	-43.2515	-50.9593	138.226	-26.3468	-4.77624	-12.9007		402	75.855	70.395	32.565	-7.02	-19.11	-7.8	4.29	-2.535	-35.1	-73.515	-95.94	-92.625	-76.05	-59.67	-41.73	-19.695	-2.145	7.995	2.925	-1.755	4.68	18.72	24.96	17.355	9.945	11.7	19.695	20.085	11.115	2.925	6.24	13.845
28.2202	885.822	917.235	1018.54	931.008	731.259	575.795	332.955	251.888	0.99011	-43.7338	-52.3701	138.088	-27.2922	-5.96728	-13.6124		403	21.06	25.74	28.86	23.4	16.965	26.715	36.465	5.46	-71.955	-136.695	-139.815	-98.475	-65.325	-50.7	-34.515	-11.31	4.29	9.945	9.555	12.285	16.38	20.475	25.74	33.735	34.905	26.715	17.16	17.745	20.085	13.26	3.12	3.705
28.2203	885.31	917.172	1018.17	931.001	731.381	576.147	333.199	252.121	0.866687	-44.2095	-53.7446	137.876	-28.2324	-7.17993	-14.3879		404	7.215	11.895	8.19	0.195	-2.34	9.36	30.81	32.76	-12.87	-92.04	-143.52	-134.94	-96.135	-63.375	-43.095	-27.495	-15.015	1.365	29.25	65.715	80.535	56.355	13.65	-7.41	2.535	18.72	22.035	21.84	26.91	31.005	30.42	28.47
28.2203	884.77	917.08	1017.8	930.943	731.53	576.529	333.457	252.408	0.794441	-44.6749	-55.0722	137.596	-29.1615	-8.4067	-15.2222		405	55.77	45.045	34.71	31.98	23.205	7.41	-2.535	-13.65	-46.41	-96.72	-127.14	-118.95	-91.65	-64.35	-41.925	-27.885	-20.865	-12.87	-1.56	8.58	15.015	22.62	37.05	47.385	46.02	35.49	26.325	21.255	15.21	10.53	11.505	14.82
28.2203	884.208	916.959	1017.43	930.838	731.707	576.944	333.73	252.752	0.776374	-45.1252	-56.3429	137.253	-30.0737	-9.63975	-16.1086		406	15.015	33.345	46.605	44.265	28.665	11.115	7.995	-1.365	-42.705	-97.5	-122.46	-106.08	-77.61	-52.455	-32.37	-18.915	-13.455	-7.02	0.195	3.12	0.195	0.195	11.115	24.18	33.345	36.855	37.83	35.88	31.785	27.105	27.495	30.615
28.2204	883.636	916.81	1017.07	930.691	731.914	577.393	334.022	253.158	0.814434	-45.5552	-57.5473	136.855	-30.9634	-10.8709	-17.039		407	26.13	33.15	36.27	26.91	13.455	15.6	36.075	37.83	-6.435	-71.565	-104.52	-92.04	-69.225	-56.16	-45.825	-33.54	-31.395	-43.875	-48.165	-27.885	0.975	9.555	3.51	4.095	12.285	13.65	6.045	3.51	6.825	6.825	8.97	26.52
28.2204	883.062	916.632	1016.71	930.506	732.149	577.877	334.335	253.626	0.909449	-45.9593	-58.6768	136.413	-31.825	-12.0919	-18.0041		408	5.07	-8.775	-8.19	4.68	18.915	27.69	28.08	5.265	-44.46	-97.5	-119.925	-106.665	-84.435	-70.005	-53.43	-25.935	-6.435	-14.04	-27.885	-16.77	13.26	32.175	34.32	33.93	39	39.585	30.225	20.67	19.5	27.495	30.225	25.155
28.2205	882.494	916.426	1016.37	930.289	732.414	578.399	334.671	254.159	1.0611	-46.3315	-59.7237	135.937	-32.6531	-13.2942	-18.9935		409	7.215	-1.95	5.07	16.77	21.06	23.985	39.39	39.39	-5.85	-82.095	-128.115	-117	-82.29	-61.62	-52.845	-39.195	-16.965	1.17	12.285	18.915	27.885	34.905	40.56	47.385	51.675	43.485	23.4	8.58	8.385	16.575	14.82	4.485
28.2205	881.941	916.195	1016.05	930.047	732.709	578.96	335.032	254.755	1.26798	-46.6656	-60.6813	135.439	-33.4427	-14.4693	-19.9959		410	39.975	40.365	37.83	35.1	34.125	39.195	40.755	11.895	-53.04	-114.66	-132.015	-109.395	-79.17	-57.135	-39.975	-26.52	-17.745	-8.385	7.995	22.23	29.445	32.37	33.735	27.495	16.77	10.92	10.14	14.625	18.915	23.595	27.3	23.4
28.2206	881.412	915.94	1015.75	929.788	733.033	579.56	335.421	255.414	1.52761	-46.9554	-61.5441	134.931	-34.1889	-15.6089	-20.9993		411	11.895	10.53	11.505	10.53	9.945	21.45	32.565	6.045	-66.885	-132.795	-143.715	-105.3	-61.035	-37.635	-33.54	-28.86	-15.795	3.9	20.67	31.785	36.66	32.37	23.79	21.84	25.545	26.325	18.72	6.825	1.17	6.045	15.21	15.99
28.2206	880.914	915.663	1015.48	929.52	733.388	580.2	335.839	256.132	1.83664	-47.1948	-62.3079	134.427	-34.8874	-16.7047	-21.991		412	9.36	6.24	12.285	20.865	25.35	27.3	36.465	37.44	-7.02	-86.19	-143.13	-142.545	-103.545	-65.325	-42.315	-31.98	-25.155	-15.015	-4.095	11.31	26.13	35.88	38.61	39.78	48.36	55.77	48.945	25.935	14.625	27.3	43.29	38.22
28.2207	880.454	915.367	1015.23	929.251	733.772	580.879	336.287	256.905	2.19096	-47.3776	-62.9694	133.937	-35.5342	-17.7484	-22.9582		413	30.615	22.035	13.65	15.795	28.47	39.78	36.075	5.85	-49.92	-97.695	-105.885	-82.485	-55.38	-41.145	-32.37	-26.91	-18.915	-5.85	7.995	15.795	13.845	10.92	10.335	15.795	23.985	33.345	36.27	30.615	26.52	26.13	24.765	17.55
28.2207	880.04	915.056	1015.01	928.99	734.187	581.599	336.768	257.728	2.58592	-47.498	-63.5267	133.475	-36.1259	-18.7322	-23.8877		414	10.14	13.845	22.035	23.79	25.74	34.125	38.415	6.045	-62.01	-118.755	-125.775	-99.84	-73.32	-55.38	-41.925	-28.86	-16.77	-5.85	0.39	-0.39	-4.68	-8.58	-7.02	6.63	24.96	36.66	38.22	33.93	29.445	28.275	27.69	20.67
28.2208	879.678	914.735	1014.83	928.748	734.632	582.359	337.281	258.594	3.01648	-47.5504	-63.9788	133.051	-36.6595	-19.6485	-24.7666		415	39.78	33.15	20.67	16.185	20.085	21.06	15.99	-0.585	-36.465	-81.12	-109.785	-104.52	-78.39	-48.165	-29.25	-26.91	-27.105	-20.085	-3.9	10.725	20.085	25.35	27.69	30.81	32.76	31.2	7.8	-34.125	-51.48	-16.185	43.29	72.15
28.2208	879.374	914.41	1014.69	928.534	735.108	583.157	337.828	259.497	3.47748	-47.5293	-64.3256	132.675	-37.1325	-20.4899	-25.5823		416	29.25	23.595	16.575	11.895	13.65	23.79	26.91	-0.585	-57.33	-110.955	-126.165	-106.08	-78.195	-60.06	-45.24	-28.47	-12.09	0	5.85	13.26	25.545	36.465	36.465	31.005	31.395	36.075	34.125	23.205	19.695	24.57	24.375	13.26
28.2209	879.135	914.086	1014.58	928.357	735.616	583.994	338.409	260.429	3.96377	-47.4297	-64.5682	132.357	-37.5428	-21.2495	-26.3225		417	25.74	28.08	32.175	27.105	16.185	15.015	24.765	13.065	-40.56	-108.225	-144.3	-139.425	-117.195	-90.48	-57.135	-23.4	-10.335	-10.335	3.12	30.03	31.785	-8.97	-51.285	-48.555	-7.8	34.125	53.625	57.525	60.45	59.085	54.21	44.85
28.2209	878.965	913.771	1014.52	928.229	736.155	584.867	339.024	261.381	4.47045	-47.247	-64.708	132.105	-37.8889	-21.9208	-26.9758		418	16.77	22.425	27.69	27.885	22.62	22.425	26.325	11.31	-41.925	-110.37	-145.86	-135.915	-108.03	-84.435	-62.4	-37.44	-17.355	-4.095	6.63	18.72	30.81	34.71	29.64	32.37	43.095	39.39	0.195	-45.63	-51.87	-14.82	21.84	39.78
28.221	878.87	913.474	1014.51	928.159	736.727	585.777	339.674	262.348	4.99303	-46.9772	-64.7473	131.924	-38.1694	-22.4976	-27.5317		419	31.785	34.515	29.835	16.965	7.215	9.75	22.23	14.04	-35.1	-101.205	-138.06	-126.36	-95.355	-70.785	-55.965	-44.265	-30.81	-14.82	2.535	10.53	9.555	10.335	21.645	30.81	30.42	24.57	27.69	35.88	36.855	28.08	17.355	14.43
28.2211	878.854	913.203	1014.54	928.155	737.332	586.721	340.358	263.32	5.52756	-46.6173	-64.6889	131.82	-38.3833	-22.9742	-27.9806		420	25.545	23.985	20.475	16.77	15.015	16.575	15.405	-6.24	-56.55	-110.565	-131.625	-116.22	-92.43	-78.585	-61.62	-37.05	-19.11	-13.26	-10.725	-1.755	18.33	37.44	44.85	41.34	36.27	34.905	31.2	23.4	20.085	21.45	20.865	21.06
28.2211	878.924	912.968	1014.63	928.227	737.97	587.699	341.077	264.291	6.07077	-46.1649	-64.5358	131.797	-38.5298	-23.3456	-28.3143		421	36.075	26.715	16.965	12.87	13.845	21.645	29.055	3.51	-62.4	-126.36	-137.865	-102.96	-66.885	-48.165	-39.195	-24.96	-8.97	6.435	17.94	23.595	20.475	13.845	12.09	16.185	22.23	27.885	33.735	36.465	32.955	27.3	25.35	23.4
28.2212	879.081	912.779	1014.78	928.382	738.643	588.71	341.83	265.255	6.62018	-45.6191	-64.2914	131.856	-38.6081	-23.6071	-28.5259		422	-10.335	-10.335	-0.975	15.405	29.64	39.195	38.415	6.63	-60.255	-123.045	-135.135	-100.23	-63.18	-46.8	-42.51	-33.735	-16.185	2.925	14.82	16.185	17.16	25.155	36.075	39.585	33.54	26.715	24.18	26.325	27.69	24.18	21.06	19.695
28.2212	879.331	912.646	1014.99	928.627	739.349	589.751	342.616	266.206	7.17412	-44.98	-63.9592	132	-38.6172	-23.7547	-28.6099		423	39.195	42.9	46.605	46.8	40.95	41.535	50.31	35.1	-24.96	-94.965	-117.585	-88.14	-53.43	-47.58	-49.14	-31.2	-1.755	13.065	10.92	7.215	10.14	12.285	17.355	26.325	33.15	32.565	27.3	22.815	20.865	19.5	20.67	26.325
28.2213	879.677	912.581	1015.26	928.968	740.089	590.82	343.433	267.14	7.73178	-44.2496	-63.543	132.227	-38.5563	-23.7851	-28.5626		424	26.13	29.25	31.005	30.03	25.935	27.105	19.11	-17.745	-78.585	-127.725	-137.865	-117.585	-85.995	-56.745	-35.1	-19.5	-2.535	17.355	31.785	36.075	36.075	35.685	30.42	21.84	16.185	21.45	30.615	34.71	31.59	26.325	23.79	22.815
28.2213	880.12	912.593	1015.6	929.409	740.863	591.917	344.281	268.053	8.2932	-43.4314	-63.0466	132.537	-38.4242	-23.6957	-28.3816		425	20.67	27.3	23.4	14.82	15.795	30.42	48.165	43.485	-4.485	-77.805	-125.775	-124.02	-95.55	-71.955	-54.6	-34.515	-19.11	-10.725	-2.34	10.725	22.815	27.105	28.665	31.2	27.495	22.815	21.06	22.035	19.5	14.625	15.21	21.255
28.2214	880.663	912.694	1016.01	929.954	741.669	593.04	345.158	268.943	8.8592	-42.5308	-62.4737	132.926	-38.2195	-23.4847	-28.0665		426	39.585	34.905	28.275	19.89	16.965	24.765	29.64	4.485	-56.55	-114.27	-131.235	-110.955	-79.755	-54.795	-32.955	-15.21	-5.265	-0.78	5.655	16.38	23.79	25.545	24.18	21.645	22.62	21.255	12.09	-6.435	-18.525	-5.85	23.79	39.975
28.2214	881.307	912.893	1016.49	930.605	742.506	594.185	346.061	269.808	9.43132	-41.5552	-61.8282	133.39	-37.9406	-23.1511	-27.6183		427	45.825	40.17	33.15	30.615	28.47	24.375	14.43	-11.7	-54.21	-95.94	-112.125	-98.085	-71.37	-48.75	-35.1	-24.765	-14.82	-6.24	-1.17	2.73	10.725	18.915	17.16	7.02	-0.585	3.12	15.795	28.86	32.565	28.665	23.205	19.305
28.2215	882.053	913.198	1017.05	931.361	743.372	595.351	346.988	270.648	10.0117	-40.5139	-61.1141	133.927	-37.5857	-22.6948	-27.0398		428	22.62	24.765	34.71	39	32.37	26.91	28.47	20.085	-20.67	-72.345	-96.135	-86.385	-73.515	-65.91	-51.87	-32.37	-18.135	-10.92	4.68	34.125	48.75	25.155	-22.035	-55.38	-55.185	-34.515	-14.43	-4.68	0.78	7.995	17.745	26.325
28.2215	882.898	913.618	1017.68	932.221	744.263	596.535	347.937	271.464	10.6029	-39.4184	-60.3351	134.529	-37.1529	-22.1169	-26.335		429	25.935	24.57	24.765	20.67	13.455	19.5	30.81	12.48	-48.555	-115.83	-138.645	-114.27	-75.66	-54.015	-61.425	-87.36	-97.305	-69.225	-18.72	23.595	47.97	56.94	58.305	54.015	50.7	49.53	44.655	36.465	28.08	25.35	25.545	17.16
28.2216	883.842	914.158	1018.38	933.183	745.178	597.734	348.903	272.257	11.2078	-38.2817	-59.4952	135.191	-36.6401	-21.4194	-25.5099		430	17.745	15.21	13.26	15.6	19.305	21.84	24.375	17.55	-20.865	-81.9	-122.655	-115.44	-80.34	-53.82	-42.51	-31.98	-20.475	-15.015	-11.505	-1.56	14.43	32.175	43.485	44.655	34.905	23.4	20.67	26.52	28.47	20.865	6.63	-1.755
28.2216	884.883	914.823	1019.15	934.242	746.111	598.946	349.884	273.028	11.8295	-37.1186	-58.5985	135.907	-36.0454	-20.6053	-24.5714		431	17.94	23.595	27.3	23.4	17.745	21.06	23.595	2.34	-50.505	-102.57	-119.34	-101.205	-75.66	-57.525	-43.29	-29.835	-18.33	-10.92	-5.07	2.925	14.43	25.545	31.785	36.465	38.805	33.345	23.01	18.72	27.105	38.415	37.44	25.545
28.2217	886.016	915.618	1019.99	935.392	747.059	600.166	350.876	273.779	12.471	-35.9451	-57.6491	136.668	-35.3669	-19.6789	-23.5277		432	27.885	19.305	15.6	20.28	28.86	38.805	49.53	38.61	-11.505	-80.535	-121.095	-109.59	-74.295	-51.48	-46.215	-42.9	-30.615	-12.285	-0.975	0.195	-0.78	1.56	7.215	10.725	12.675	14.43	11.115	1.365	-3.705	7.02	23.595	34.125
28.2217	887.237	916.541	1020.9	936.626	748.017	601.391	351.874	274.514	13.1348	-34.7782	-56.6511	137.469	-34.6032	-18.6455	-22.3883		433	26.325	28.86	33.735	36.66	37.635	41.34	29.835	-9.75	-61.815	-95.745	-98.28	-85.41	-73.125	-62.985	-54.015	-42.9	-30.615	-17.355	-6.24	5.655	14.235	13.455	4.485	-2.145	1.95	10.14	15.795	20.67	22.62	19.5	14.625	15.6
28.2218	888.54	917.594	1021.86	937.934	748.98	602.617	352.875	275.234	13.8236	-33.6352	-55.6088	138.302	-33.7533	-17.5114	-21.1632		434	29.445	29.835	21.06	13.26	9.36	14.235	25.155	27.495	0	-48.555	-82.875	-82.68	-69.03	-60.645	-55.38	-49.335	-41.145	-31.785	-15.99	3.705	14.04	10.14	0.78	-1.755	2.34	7.215	12.48	17.355	18.135	14.82	10.725	6.63
28.2218	889.918	918.774	1022.89	939.306	749.941	603.839	353.874	275.942	14.539	-32.533	-54.5268	139.159	-32.8167	-16.2841	-19.8634		435	37.83	27.495	16.575	12.48	18.72	22.23	8.775	-19.305	-48.36	-63.57	-67.47	-65.715	-57.915	-42.51	-27.3	-18.72	-14.04	-12.09	-11.115	-6.63	-1.95	0.195	0.195	1.755	4.485	4.68	7.605	15.405	17.94	17.55	17.55	19.5
28.2218	891.365	920.074	1023.96	940.731	750.896	605.053	354.867	276.64	15.2823	-31.4879	-53.4097	140.035	-31.7939	-14.972	-18.5001		436	21.84	23.4	19.11	18.915	28.47	41.535	41.535	16.185	-31.59	-73.32	-85.995	-81.51	-74.295	-69.225	-58.5	-40.56	-25.35	-17.745	-9.75	5.07	14.625	8.58	3.315	18.33	33.54	10.335	-49.335	-87.945	-58.89	11.31	63.18	72.54
28.2219	892.872	921.491	1025.07	942.197	751.838	606.254	355.85	277.33	16.0541	-30.5144	-52.2622	140.921	-30.6862	-13.5843	-17.0849		437	18.33	16.77	17.94	21.06	29.445	42.12	44.655	21.255	-25.935	-74.49	-100.62	-100.23	-84.045	-66.105	-50.7	-38.22	-24.375	-9.36	1.95	9.555	11.31	7.605	6.045	14.43	28.275	38.61	38.805	30.42	21.84	14.82	10.725	12.675
28.2219	894.431	923.014	1026.21	943.691	752.761	607.436	356.818	278.015	16.8541	-29.6251	-51.0893	141.811	-29.4959	-12.131	-15.6296		438	13.65	19.305	30.615	32.565	29.64	30.225	24.96	-16.575	-86.19	-140.79	-148.2	-121.095	-88.335	-59.475	-33.54	-13.065	4.875	17.355	22.62	22.815	22.425	24.18	28.08	31.59	33.54	30.81	25.74	27.105	28.47	22.035	9.75	3.9
28.222	896.031	924.636	1027.38	945.199	753.659	608.594	357.767	278.695	17.6814	-28.83	-49.8958	142.701	-28.2265	-10.6227	-14.1457		439	43.485	42.12	39.39	34.905	39.78	57.72	57.33	7.8	-73.125	-131.625	-135.915	-111.15	-85.215	-60.45	-37.83	-23.205	-13.065	4.68	26.715	37.635	32.76	24.96	22.815	23.4	19.305	7.605	-0.975	0.585	3.9	1.56	1.365	5.46
28.222	897.663	926.344	1028.57	946.708	754.528	609.723	358.694	279.372	18.5342	-28.1356	-48.6868	143.583	-26.8824	-9.07039	-12.6444		440	17.16	23.01	23.79	23.205	30.615	39.195	39.78	24.765	-16.575	-74.88	-112.32	-108.615	-84.435	-66.69	-56.745	-40.17	-13.26	10.725	20.865	21.45	22.815	32.955	41.34	42.315	39.195	32.565	23.205	19.11	18.72	21.255	15.6	4.095
28.2221	899.317	928.128	1029.76	948.203	755.363	610.818	359.595	280.047	19.4104	-27.5453	-47.4672	144.453	-25.4694	-7.48534	-11.1363		441	30.225	47.97	55.38	39.39	16.185	14.04	24.96	8.58	-48.36	-103.155	-112.71	-88.53	-65.13	-52.455	-41.34	-28.08	-18.915	-16.77	-17.16	-6.825	15.21	35.88	43.095	38.415	29.64	23.4	21.645	22.425	16.38	5.655	-3.315	-4.485
28.2221	900.983	929.974	1030.95	949.673	756.158	611.874	360.467	280.719	20.3069	-27.0585	-46.242	145.306	-23.9942	-5.87895	-9.6314		442	22.425	18.525	9.945	0.39	-2.925	9.555	33.54	41.34	1.365	-70.2	-119.73	-111.54	-71.955	-40.17	-29.25	-24.375	-14.82	-7.605	-7.995	-13.065	-13.26	5.07	36.855	59.085	56.55	37.245	23.4	21.645	18.33	13.065	15.21	27.3
28.2222	902.651	931.871	1032.13	951.103	756.909	612.887	361.309	281.391	21.2204	-26.671	-45.0159	146.136	-22.4642	-4.26243	-8.13869		443	31.395	36.27	44.07	51.09	48.555	41.535	40.56	29.445	-21.84	-97.305	-134.94	-112.32	-69.03	-41.925	-31.2	-23.595	-21.645	-17.94	-2.73	17.55	19.5	7.995	1.17	8.19	15.795	16.965	14.04	12.675	11.7	9.555	7.215	2.925
28.2222	904.311	933.804	1033.29	952.483	757.615	613.851	362.117	282.06	22.147	-26.3748	-43.7936	146.94	-20.8878	-2.64668	-6.6662		444	22.425	20.67	21.06	23.985	23.595	26.325	32.76	17.355	-39.78	-112.71	-147.615	-127.14	-84.435	-53.235	-38.025	-27.105	-15.405	-2.925	4.485	7.995	17.16	32.565	41.535	33.15	20.475	19.695	28.86	35.88	31.59	22.035	14.82	16.38
28.2223	905.954	935.762	1034.43	953.801	758.272	614.764	362.891	282.727	23.0825	-26.1583	-42.5792	147.712	-19.2742	-1.04207	-5.2208		445	29.25	21.45	13.26	7.605	7.605	10.92	22.425	17.745	-31.59	-108.615	-150.345	-135.33	-99.255	-76.44	-59.67	-38.415	-20.865	-7.995	6.63	26.13	39.39	43.095	42.705	40.17	39.975	41.925	39	29.64	22.62	27.495	36.075	36.465
28.2223	907.571	937.731	1035.53	955.049	758.878	615.622	363.63	283.392	24.0227	-26.0069	-41.377	148.449	-17.6326	0.541762	-3.80812		446	13.26	20.085	28.275	25.74	12.09	7.02	17.55	15.99	-28.665	-102.375	-145.665	-132.21	-95.55	-71.955	-58.305	-37.83	-13.26	0.39	-0.975	-3.315	10.53	30.615	39.78	32.37	26.52	32.565	40.95	38.805	29.445	21.255	18.915	16.77
28.2224	909.153	939.699	1036.6	956.22	759.432	616.422	364.334	284.054	24.9632	-25.9032	-40.1907	149.145	-15.973	2.09603	-2.43255		447	22.035	16.185	24.96	31.785	21.06	10.92	20.085	15.405	-39.975	-116.805	-150.54	-124.02	-83.07	-61.815	-51.285	-40.755	-24.765	-7.02	8.385	17.355	21.45	27.3	35.685	43.68	39.585	29.835	23.985	24.375	22.62	17.355	14.82	16.965
28.2224	910.694	941.655	1037.62	957.305	759.934	617.163	365.003	284.711	25.8996	-25.8278	-39.0237	149.797	-14.3052	3.61297	-1.09718		448	18.525	23.4	35.1	37.83	27.69	17.355	18.525	10.335	-37.05	-108.03	-147.03	-132.21	-92.82	-60.84	-41.145	-23.01	-4.29	11.505	20.085	27.885	39.975	51.87	54.6	44.265	31.005	24.96	29.64	33.54	32.955	20.865	0.78	-13.455
28.2225	912.186	943.587	1038.6	958.303	760.383	617.842	365.637	285.363	26.8277	-25.76	-37.8793	150.4	-12.639	5.08589	0.196113		449	18.33	14.235	11.505	7.215	5.85	20.475	40.365	28.665	-31.785	-101.595	-132.015	-115.245	-84.24	-57.525	-34.515	-18.33	-11.505	-4.485	6.825	16.575	21.45	29.25	42.315	47.97	41.145	31.785	27.885	26.52	22.815	19.305	21.255	22.425
28.2225	913.623	945.487	1039.53	959.209	760.78	618.459	366.238	286.009	27.7439	-25.6782	-36.7601	150.951	-10.9841	6.50925	1.44667		450	25.74	33.54	37.83	35.1	31.59	35.88	40.755	23.985	-29.835	-94.185	-127.53	-119.925	-95.94	-70.2	-40.56	-14.04	-3.9	-5.07	-1.365	10.92	22.23	22.62	20.67	19.695	17.355	12.09	5.265	4.875	8.58	13.65	20.865	30.615
28.2226	915.001	947.344	1040.41	960.022	761.128	619.014	366.807	286.647	28.6445	-25.5609	-35.6688	151.447	-9.35016	7.87865	2.65492		451	-1.365	6.045	12.675	10.92	9.945	18.33	31.785	22.23	-32.565	-101.4	-128.115	-102.375	-67.47	-51.87	-42.315	-24.57	-3.315	9.555	13.845	20.475	30.81	38.025	38.61	35.88	34.32	31.98	31.59	32.76	34.125	28.47	19.11	12.285
28.2227	916.315	949.15	1041.23	960.744	761.426	619.505	367.345	287.277	29.5269	-25.3875	-34.6075	151.883	-7.74616	9.19082	3.82226		452	-5.85	-14.04	-4.68	11.115	21.645	25.74	23.79	-7.995	-73.515	-131.43	-136.89	-98.28	-57.525	-35.295	-21.06	-8.775	0.975	9.945	21.255	27.495	24.18	22.035	30.42	38.415	34.515	23.595	16.185	11.505	2.535	-6.24	-1.365	13.065
28.2227	917.561	950.898	1042	961.376	761.678	619.935	367.855	287.897	30.3885	-25.1388	-33.5781	152.257	-6.18087	10.4435	4.95095		453	13.065	-43.29	-67.665	-40.755	5.655	39.975	57.915	52.065	-0.195	-77.025	-120.315	-106.275	-67.08	-39.195	-19.89	-1.755	11.115	16.575	11.7	1.755	-6.63	-8.385	1.17	20.28	37.245	41.145	29.25	13.065	7.8	16.185	22.62	17.355
28.2228	918.737	952.581	1042.72	961.921	761.886	620.303	368.338	288.506	31.228	-24.7977	-32.5824	152.568	-4.66257	11.6356	6.04394		454	12.48	18.915	28.86	29.835	21.45	19.695	24.375	9.75	-38.22	-93.6	-121.29	-118.17	-100.425	-72.345	-37.05	-12.09	-15.21	-33.54	-38.22	-16.965	15.99	36.27	38.805	33.54	30.615	32.76	36.075	35.685	27.885	18.33	18.525	26.91
28.2228	919.842	954.192	1043.39	962.385	762.053	620.612	368.797	289.103	32.0443	-24.3502	-31.6219	152.813	-3.19905	12.7666	7.10478		455	17.16	19.89	24.96	21.645	17.355	22.23	33.15	18.72	-44.265	-125.19	-161.265	-133.575	-83.46	-51.87	-39.78	-33.345	-25.35	-13.455	5.07	23.985	31.785	31.785	35.1	42.315	43.68	30.615	15.795	13.845	22.62	32.565	31.2	19.5
28.2229	920.873	955.726	1044.01	962.772	762.183	620.863	369.234	289.687	32.8372	-23.7851	-30.698	152.992	-1.79754	13.837	8.1374		456	16.38	19.695	24.375	20.67	11.115	9.36	15.015	1.755	-51.285	-114.855	-136.11	-109.98	-72.15	-53.235	-43.485	-30.225	-11.505	4.095	9.555	9.36	15.405	28.275	38.415	35.685	28.86	24.18	22.815	22.62	17.94	11.31	5.655	3.705
28.2229	921.832	957.178	1044.59	963.089	762.278	621.058	369.651	290.257	33.6075	-23.0954	-29.8121	153.107	-0.464694	14.8479	9.14607		457	17.355	25.935	31.98	33.345	31.785	39.39	48.36	29.25	-34.32	-111.93	-154.83	-146.64	-110.76	-78.585	-57.33	-30.81	-3.705	8.775	7.41	8.385	12.675	11.7	8.97	19.11	37.05	44.46	38.025	36.075	44.265	46.8	39.195	27.105
28.223	922.717	958.544	1045.13	963.343	762.343	621.201	370.051	290.812	34.3562	-22.2773	-28.9655	153.157	0.793511	15.801	10.1352		458	-2.145	-4.875	-4.095	1.95	12.09	20.67	21.84	6.435	-37.245	-94.38	-130.065	-127.335	-95.355	-60.645	-36.075	-20.865	-7.8	2.145	7.02	7.995	7.8	7.995	15.99	27.885	36.465	38.22	30.615	22.62	22.23	30.225	31.395	19.305
28.223	923.529	959.82	1045.62	963.541	762.381	621.294	370.436	291.351	35.0853	-21.3313	-28.1596	153.147	1.97183	16.6984	11.1093		459	2.925	14.82	22.815	20.67	12.09	13.455	25.74	20.475	-32.37	-106.47	-143.91	-125.775	-86.19	-56.355	-36.465	-22.815	-14.04	-5.655	10.53	26.325	33.15	34.125	33.54	33.15	35.88	38.025	36.855	30.225	15.99	4.29	4.68	15.99
28.2231	924.271	961.003	1046.09	963.692	762.396	621.341	370.81	291.874	35.7972	-20.2617	-27.3958	153.079	3.06583	17.5426	12.0728		460	18.72	23.79	23.4	22.62	30.03	40.17	39.78	10.725	-52.065	-117.78	-144.3	-122.655	-90.675	-71.565	-57.72	-36.465	-11.115	3.51	5.07	5.655	15.99	31.395	39.39	36.66	29.64	25.545	24.57	27.69	28.47	25.155	19.695	17.55
28.2231	924.943	962.093	1046.52	963.804	762.393	621.345	371.175	292.38	36.4948	-19.0764	-26.6756	152.96	4.07201	18.3365	13.0301		461	16.965	19.5	18.915	9.945	0	7.02	27.3	26.13	-24.375	-98.28	-133.77	-112.71	-73.905	-57.135	-55.38	-47.385	-29.835	-7.605	12.09	25.155	33.15	35.49	32.37	30.225	33.15	35.295	24.375	5.265	-4.485	8.58	25.35	23.4
28.2232	925.549	963.086	1046.93	963.885	762.374	621.311	371.534	292.869	37.1813	-17.7866	-26.0004	152.795	4.98789	19.0831	13.9852		462	6.24	17.94	34.71	37.44	25.935	18.33	28.86	35.1	-2.535	-79.365	-136.11	-135.915	-102.375	-73.905	-55.965	-36.075	-19.5	-13.065	-9.165	3.9	22.035	34.71	38.415	38.22	35.88	31.2	28.275	26.325	22.425	17.55	16.185	19.305
28.2232	926.091	963.984	1047.32	963.942	762.345	621.245	371.889	293.342	37.8602	-16.4066	-25.3716	152.592	5.81207	19.7859	14.9421		463	11.505	18.525	24.57	24.18	19.695	15.99	19.695	12.675	-28.47	-97.305	-142.545	-133.575	-94.575	-68.055	-58.89	-48.555	-26.715	-3.51	9.75	15.015	23.4	35.88	42.315	34.32	20.67	13.065	15.21	19.305	22.425	25.545	26.715	22.815
28.2233	926.575	964.788	1047.69	963.986	762.309	621.152	372.246	293.798	38.5353	-14.9528	-24.7908	152.359	6.54433	20.4484	15.9043		464	20.475	23.205	28.86	23.985	8.775	2.34	13.845	16.38	-24.765	-95.16	-135.135	-123.24	-90.285	-66.3	-48.165	-26.715	-2.73	9.165	8.58	4.485	5.07	13.65	27.69	37.83	34.905	25.545	19.695	20.67	22.815	19.5	18.72	15.795
28.2233	927.003	965.5	1048.04	964.024	762.271	621.038	372.606	294.24	39.2102	-13.4435	-24.2589	152.107	7.18572	21.0745	16.875		465	24.96	24.375	26.325	29.055	30.81	30.81	33.735	24.18	-22.425	-99.45	-148.98	-138.645	-98.085	-70.785	-58.695	-43.68	-18.915	1.755	11.115	15.405	28.08	43.29	46.8	39	32.76	31.395	26.52	19.5	11.31	16.965	35.49	40.365
28.2233	927.382	966.124	1048.39	964.064	762.235	620.91	372.975	294.669	39.8889	-11.898	-23.7768	151.847	7.73852	21.6682	17.8568		466	9.36	16.965	24.96	14.43	0.975	13.455	38.415	23.595	-48.75	-120.705	-131.04	-85.605	-47.385	-56.55	-93.405	-104.13	-63.96	2.73	49.335	58.695	46.215	39.195	47.385	60.645	62.595	48.165	32.76	27.69	27.69	24.765	20.475	14.625
28.2234	927.718	966.664	1048.74	964.115	762.208	620.776	373.357	295.088	40.5753	-10.3362	-23.3448	151.589	8.20637	22.2339	18.8521		467	31.98	28.47	23.205	12.87	9.75	22.035	27.105	-14.43	-89.31	-143.325	-144.885	-113.49	-84.24	-61.815	-40.755	-25.35	-17.745	-13.455	0.195	23.595	41.34	42.315	34.905	31.59	41.34	47.97	39	24.375	17.94	18.525	15.99	10.725
28.2234	928.017	967.127	1049.08	964.185	762.193	620.645	373.756	295.501	41.2733	-8.77751	-22.9625	151.346	8.59415	22.7762	19.8628		468	19.5	20.28	22.035	26.52	30.81	34.32	29.64	-10.53	-85.995	-143.325	-144.69	-107.64	-75.465	-57.135	-32.175	-2.535	10.92	4.68	1.56	12.675	28.08	35.1	37.245	40.95	41.535	35.1	30.42	29.055	23.205	13.26	2.535	-0.195
28.2235	928.289	967.521	1049.43	964.282	762.197	620.526	374.179	295.912	41.9869	-7.24046	-22.6287	151.132	8.90807	23.2998	20.8902		469	16.965	27.495	30.03	23.205	13.845	18.33	33.735	33.93	-8.775	-83.265	-138.255	-136.305	-95.55	-56.745	-38.415	-33.15	-28.275	-15.405	1.95	17.94	28.47	31.59	31.785	31.2	30.225	28.665	28.08	30.225	33.54	38.025	39	38.805
28.2235	928.54	967.855	1049.8	964.415	762.226	620.429	374.632	296.327	42.72	-5.74208	-22.3411	150.959	9.15551	23.81	21.9353		470	28.08	33.735	35.295	27.3	12.87	5.46	8.385	3.12	-35.295	-98.865	-137.085	-128.115	-95.94	-68.055	-47.97	-28.665	-15.015	-3.705	7.8	23.205	36.855	41.535	35.685	26.13	26.91	35.1	37.05	26.715	14.43	10.725	12.675	12.675
28.2236	928.781	968.138	1050.17	964.59	762.285	620.364	375.12	296.75	43.4764	-4.29728	-22.0966	150.842	9.34502	24.3122	22.9987		471	17.55	22.035	25.935	21.84	13.26	13.455	21.645	15.795	-28.86	-98.67	-147.615	-141.96	-103.74	-69.225	-45.435	-21.645	-14.82	-43.68	-83.07	-84.825	-36.465	20.67	51.09	50.115	44.07	49.14	62.595	62.595	50.505	41.73	39.78	36.27
28.2236	929.021	968.381	1050.57	964.816	762.381	620.34	375.65	297.191	44.2599	-2.91847	-21.8907	150.794	9.48618	24.8117	24.0806		472	25.74	24.57	14.625	-1.755	-7.02	9.945	35.88	36.27	-11.505	-86.97	-132.015	-118.755	-80.145	-53.625	-43.68	-37.245	-27.495	-13.26	-1.17	3.12	5.85	18.72	34.515	35.685	23.79	23.985	37.245	27.69	-21.06	-62.985	-46.995	7.215
28.2237	929.271	968.596	1051	965.101	762.52	620.37	376.231	297.655	45.0743	-1.61518	-21.7178	150.829	9.58946	25.3145	25.181		473	8.58	15.6	11.31	-0.975	0	21.06	32.955	3.12	-61.23	-117	-135.33	-125.19	-102.96	-76.635	-49.53	-25.935	-2.535	16.185	21.84	20.475	25.35	36.855	44.85	43.68	40.365	38.025	35.49	28.08	23.205	27.3	33.345	33.54
28.2237	929.543	968.796	1051.46	965.45	762.709	620.464	376.869	298.152	45.9231	-0.393817	-21.571	150.961	9.66608	25.8263	26.2994		474	21.255	26.715	36.465	39.195	34.905	36.855	41.34	18.33	-50.115	-129.09	-162.63	-145.86	-119.34	-99.06	-69.03	-32.565	-9.945	-5.85	-2.73	9.945	26.91	38.805	39.39	27.3	8.58	-1.56	4.29	20.67	29.25	25.35	16.965	14.43
28.2238	929.846	968.993	1051.96	965.871	762.953	620.632	377.571	298.691	46.8097	0.742503	-21.4425	151.201	9.72784	26.3529	27.4354		475	14.235	23.205	29.445	25.74	12.285	9.36	24.96	32.37	-8.775	-82.095	-125.775	-115.05	-84.825	-66.495	-48.36	-24.765	-9.945	-10.92	-9.36	10.14	31.005	34.515	28.275	25.35	26.52	25.155	19.695	18.525	18.72	11.115	4.68	16.38
28.2238	930.193	969.198	1052.5	966.37	763.26	620.884	378.344	299.28	47.7376	1.79397	-21.3234	151.563	9.78691	26.9002	28.5882		476	29.25	28.86	40.17	46.605	35.295	22.815	27.105	25.545	-24.96	-102.765	-140.01	-114.465	-66.69	-41.73	-35.88	-30.03	-19.305	-9.555	-2.34	1.365	0.195	-4.095	-1.17	13.26	26.52	25.74	8.97	-3.705	-2.535	6.825	14.43	17.16
28.2239	930.594	969.424	1053.09	966.951	763.635	621.23	379.197	299.929	48.71	2.76403	-21.2039	152.057	9.85568	27.4737	29.7569		477	26.715	42.12	44.655	29.25	11.505	8.775	15.6	-0.78	-51.675	-100.425	-116.025	-98.865	-65.325	-33.15	-23.985	-50.7	-88.53	-86.19	-33.345	24.96	48.945	45.045	37.635	35.685	36.27	32.37	25.35	21.06	22.62	24.96	21.255	13.065
28.2239	931.061	969.684	1053.73	967.619	764.084	621.679	380.134	300.648	49.7296	3.65921	-21.0735	152.694	9.94646	28.0789	30.9406		478	34.71	30.42	31.785	37.83	34.32	23.205	15.99	3.9	-35.1	-88.335	-116.22	-104.715	-73.71	-47.19	-28.275	-12.48	-1.17	2.73	-0.975	-4.095	-0.975	4.29	5.655	4.68	3.12	2.145	3.12	7.41	11.115	6.045	-4.29	-11.115
28.224	931.602	969.987	1054.44	968.378	764.611	622.24	381.163	301.445	50.7994	4.48887	-20.9214	153.484	10.0713	28.721	32.1383		479	23.205	22.62	21.84	20.085	23.595	32.955	31.005	-5.655	-69.615	-127.92	-144.69	-121.095	-92.235	-80.535	-72.345	-49.335	-17.55	5.655	15.21	17.745	22.815	34.905	49.92	56.745	54.99	45.63	31.395	18.72	15.99	22.425	25.935	25.545
28.224	932.227	970.344	1055.2	969.231	765.221	622.92	382.287	302.33	51.9215	5.26483	-20.7367	154.434	10.2417	29.4046	33.349		480	39.195	41.34	32.175	21.645	25.35	41.925	45.63	6.24	-60.84	-107.25	-110.37	-95.55	-86.385	-70.98	-41.34	-13.26	-3.12	-0.78	-2.535	-4.68	-3.315	5.85	17.94	21.45	20.67	22.23	23.4	21.255	19.305	21.255	20.475	13.65
28.2241	932.943	970.764	1056.04	970.179	765.919	623.726	383.512	303.311	53.0979	6.00096	-20.5083	155.551	10.4686	30.1339	34.5713		481	26.13	27.495	31.98	38.805	49.53	59.085	49.92	6.045	-57.135	-100.62	-106.665	-95.355	-82.875	-64.545	-41.73	-28.275	-26.325	-23.01	-12.285	-1.95	3.51	7.215	7.41	7.605	10.335	12.48	3.315	-13.065	-19.305	-9.555	7.41	14.625
28.2242	933.757	971.254	1056.94	971.223	766.708	624.662	384.84	304.395	54.3301	6.7127	-20.2258	156.84	10.7616	30.9127	35.8042		482	43.875	45.24	47.19	41.34	31.2	33.345	39.39	13.845	-52.455	-109.395	-122.07	-100.035	-78.585	-61.815	-42.315	-25.155	-19.5	-19.89	-13.065	-1.56	9.945	14.235	12.675	7.605	3.12	2.145	2.73	1.17	-6.045	-12.87	-6.63	10.53
28.2242	934.673	971.821	1057.92	972.362	767.592	625.734	386.274	305.589	55.6189	7.41653	-19.8793	158.305	11.1293	31.7439	37.0462		483	11.505	8.97	9.75	11.895	22.62	36.855	36.66	-3.705	-77.22	-128.895	-129.09	-99.84	-71.955	-45.825	-19.695	-4.68	-3.315	-2.535	8.58	25.74	37.44	42.315	42.51	37.83	30.03	23.4	19.695	20.865	24.96	24.765	16.185	7.215
28.2243	935.694	972.469	1058.98	973.594	768.571	626.944	387.815	306.898	56.9643	8.12944	-19.4602	159.949	11.5789	32.6297	38.296		484	40.17	36.855	28.86	11.31	-0.39	9.165	23.01	-2.145	-73.32	-133.38	-137.475	-96.915	-52.26	-27.105	-16.575	-10.725	0.39	15.405	21.84	16.38	17.16	29.835	43.095	41.34	31.395	26.52	26.52	19.305	10.14	6.435	13.65	16.185
28.2243	936.821	973.203	1060.11	974.917	769.649	628.293	389.462	308.325	58.3659	8.86842	-18.9609	161.771	12.1159	33.5718	39.5518		485	40.365	40.17	41.925	37.245	27.885	30.03	43.29	19.89	-71.955	-176.085	-199.875	-134.745	-57.915	-19.89	-5.265	6.825	15.795	17.94	18.135	13.65	4.875	3.51	13.65	25.545	21.645	6.435	2.73	15.21	34.125	41.34	35.1	23.01
28.2244	938.052	974.022	1061.32	976.327	770.827	629.782	391.214	309.873	59.8223	9.64991	-18.3754	163.771	12.7441	34.5705	40.8119		486	22.425	19.89	23.4	32.76	35.1	29.055	26.13	13.455	-31.785	-95.94	-130.845	-116.22	-85.995	-68.25	-54.99	-30.225	-5.265	4.485	2.535	3.9	9.555	13.455	13.845	18.33	27.885	35.295	37.245	30.42	20.085	8.58	3.9	7.215
28.2244	939.384	974.929	1062.6	977.819	772.103	631.409	393.068	311.542	61.3314	10.4894	-17.6994	165.946	13.4654	35.6257	42.0745		487	28.08	28.275	19.89	11.505	9.555	15.21	18.915	-0.975	-57.135	-123.045	-153.27	-133.965	-95.94	-69.42	-53.625	-37.05	-13.065	7.215	11.895	9.165	10.92	23.205	42.9	61.62	59.28	14.82	-44.85	-64.155	-19.305	42.9	68.835	57.915
28.2245	940.812	975.922	1063.96	979.387	773.479	633.172	395.02	313.331	62.8904	11.4011	-16.9305	168.291	14.2799	36.736	43.3375		488	15.405	22.815	33.54	33.54	23.79	26.13	38.025	22.62	-43.095	-118.755	-139.62	-107.445	-69.42	-59.085	-60.255	-41.73	-6.435	2.73	-38.805	-88.14	-81.315	-18.525	39.195	50.895	27.885	14.235	25.545	49.335	59.865	51.675	40.365	36.855
28.2245	942.33	976.997	1065.4	981.026	774.953	635.065	397.064	315.238	64.4957	12.3975	-16.0682	170.799	15.186	37.8992	44.5989		489	27.69	34.71	26.715	12.285	14.43	27.105	29.055	-1.56	-70.59	-134.16	-146.835	-110.76	-69.615	-55.575	-54.99	-42.51	-16.77	1.365	6.435	11.505	26.13	42.9	49.92	48.945	45.24	42.315	38.415	41.34	47.775	33.15	-14.625	-65.13
28.2246	943.929	978.153	1066.9	982.729	776.522	637.083	399.195	317.256	66.1431	13.4892	-15.1138	173.463	16.1802	39.1121	45.8564		490	17.94	19.89	34.32	40.365	27.885	18.72	26.325	15.6	-47.385	-122.85	-148.2	-118.95	-78	-47.97	-21.06	4.095	16.38	16.965	17.355	22.035	23.4	24.96	26.13	20.475	9.945	5.655	10.335	18.72	19.305	13.26	7.605	5.655
28.2246	945.599	979.384	1068.47	984.488	778.185	639.218	401.406	319.381	67.828	14.6848	-14.0704	176.272	17.2572	40.3707	47.1078		491	28.08	-23.01	-61.425	-47.58	-0.78	44.265	65.325	43.875	-26.91	-107.25	-136.5	-107.055	-61.23	-35.49	-21.84	-5.85	11.31	21.45	25.155	29.055	33.93	39.78	41.535	38.61	35.1	35.685	36.27	29.64	15.795	3.315	2.925	7.605
28.2247	947.331	980.685	1070.1	986.296	779.938	641.462	403.687	321.604	69.5451	15.9907	-12.9428	179.213	18.4105	41.67	48.3508		492	25.545	31.98	31.2	20.865	15.99	31.785	56.745	47.58	-19.305	-106.275	-151.515	-142.545	-113.1	-84.63	-55.575	-27.495	-17.16	-19.11	-18.72	-4.875	7.605	10.725	10.335	11.895	16.575	17.745	15.795	11.31	6.63	1.56	7.41	28.275
28.2247	949.114	982.05	1071.79	988.148	781.775	643.805	406.031	323.916	71.2889	17.411	-11.7373	182.273	19.632	43.0042	49.5835		493	25.935	31.005	24.57	10.14	8.58	24.18	31.005	0.39	-67.08	-127.335	-137.475	-109.005	-79.56	-61.23	-42.705	-22.62	-9.75	-1.755	9.555	22.23	30.81	36.855	39.78	35.1	28.47	26.325	28.275	30.615	24.765	14.82	7.605	7.02
28.2248	950.935	983.472	1073.53	990.035	783.693	646.236	408.427	326.307	73.0539	18.9476	-10.4616	185.435	20.9129	44.3669	50.8037		494	21.645	26.91	25.74	13.26	3.315	9.945	19.305	-3.9	-71.565	-139.23	-153.27	-119.73	-77.025	-49.725	-34.515	-21.45	-8.775	1.755	12.09	21.45	26.715	26.325	24.57	27.105	30.81	33.15	31.59	26.91	20.28	12.87	11.505	13.26
28.2248	952.785	984.944	1075.31	991.952	785.684	648.742	410.866	328.765	74.8342	20.6002	-9.12422	188.683	22.2434	45.7512	52.0095		495	13.455	15.99	20.28	24.375	18.33	9.555	15.21	15.21	-27.495	-100.815	-140.985	-121.485	-84.63	-68.445	-60.255	-38.415	-9.555	7.8	11.7	11.31	13.065	20.085	29.25	31.2	26.91	19.305	15.405	19.695	30.42	35.49	28.665	21.06
28.2248	954.65	986.459	1077.14	993.892	787.743	651.31	413.338	331.278	76.6241	22.3664	-7.73458	191.997	23.6131	47.1499	53.1995		496	27.495	28.665	28.08	27.885	26.715	28.86	36.075	30.42	-16.965	-92.82	-143.91	-140.985	-102.765	-63.18	-40.56	-35.1	-35.295	-26.13	-4.875	10.92	12.87	10.335	18.525	32.565	36.855	30.225	25.35	24.96	25.74	22.815	19.5	15.99
28.2249	956.522	988.009	1079	995.85	789.861	653.928	415.833	333.833	78.4183	24.2417	-6.30261	195.359	25.0117	48.5555	54.3722		497	6.435	5.07	9.36	11.895	19.5	29.64	30.615	1.17	-53.43	-105.495	-123.24	-105.885	-73.905	-47.775	-28.86	-15.99	-3.705	5.85	13.065	18.135	23.595	34.125	43.29	41.925	30.81	26.52	31.98	37.635	35.1	25.935	18.525	16.185
28.2249	958.39	989.587	1080.89	997.821	792.032	656.582	418.34	336.418	80.2114	26.22	-4.83849	198.748	26.4287	49.9606	55.5265		498	26.325	20.28	21.06	21.645	12.09	3.12	11.7	13.65	-22.62	-87.945	-127.92	-115.635	-77.61	-48.75	-30.225	-12.87	-0.975	-0.195	2.925	12.285	29.055	36.075	28.47	15.405	8.19	12.87	17.94	-0.78	-46.02	-78.39	-54.795	6.24
28.225	960.245	991.185	1082.8	999.8	794.247	659.256	420.85	339.019	81.9988	28.2937	-3.35239	202.146	27.8542	51.3581	56.6616		499	4.485	18.525	35.685	39.195	34.515	35.685	36.465	5.46	-60.45	-124.995	-147.615	-129.09	-96.33	-64.935	-32.955	-8.58	-2.145	-7.995	-2.535	17.94	37.245	42.315	38.61	32.76	27.105	28.86	31.395	25.74	16.965	15.99	24.375	28.275
28.225	962.078	992.795	1084.73	1001.78	796.497	661.938	423.354	341.624	83.7763	30.4542	-1.85424	205.532	29.2788	52.7414	57.777		500	29.25	27.495	24.18	15.795	5.655	11.895	28.665	26.715	-24.96	-102.765	-147.42	-135.33	-94.38	-61.62	-45.435	-31.785	-11.505	8.775	20.865	25.35	28.665	30.81	30.42	28.47	25.74	24.57	24.375	24.765	19.695	8.97	3.315	6.63
28.2251	963.882	994.411	1086.66	1003.77	798.773	664.613	425.842	344.222	85.5405	32.6918	-0.353518	208.889	30.6939	54.1045	58.8726
28.2251	965.652	996.024	1088.59	1005.75	801.068	667.267	428.307	346.8	87.2886	34.9966	1.14099	212.199	32.092	55.4423	59.9483		Unit 2
28.2252	967.381	997.627	1090.52	1007.72	803.371	669.888	430.742	349.349	89.0185	37.3583	2.62134	215.448	33.4669	56.7506	61.0047		Spike Waveforms	Time (ms)
28.2252	969.066	999.213	1092.44	1009.69	805.674	672.464	433.141	351.859	90.729	39.7666	4.08057	218.623	34.8134	58.0263	62.0422		(values in uV)	0	0.05	0.1	0.15	0.2	0.25	0.3	0.35	0.4	0.45	0.5	0.55	0.6	0.65	0.7	0.75	0.8	0.85	0.9	0.95	1	1.05	1.1	1.15	1.2	1.25	1.3	1.35	1.4	1.45	1.5	1.55
28.2253	970.703	1000.78	1094.34	1011.64	807.97	674.982	435.497	354.323	92.4195	42.2115	5.51279	221.714	36.1278	59.2674	63.0617		1	-9.165	0.39	10.725	13.845	0	-16.185	-11.505	9.945	1.95	-49.14	-86.19	-58.11	2.535	33.345	28.275	18.33	20.085	23.01	20.28	17.16	14.235	10.14	7.995	6.24	4.875	3.12	4.095	6.045	1.755	-6.825	-15.99	-16.185
28.2253	972.291	1002.31	1096.21	1013.58	810.249	677.434	437.808	356.735	94.0902	44.683	6.91327	224.711	37.4076	60.4732	64.0642		2	-23.79	-11.895	0.975	8.385	12.285	13.065	14.43	17.55	6.825	-33.54	-77.805	-73.71	-19.11	27.885	33.54	22.035	19.695	22.23	11.895	4.68	14.04	23.205	13.845	1.17	-2.34	0	0.975	4.485	12.48	15.21	5.265	-6.63
28.2254	973.826	1003.8	1098.05	1015.51	812.504	679.81	440.07	359.089	95.7417	47.1718	8.27841	227.609	38.6516	61.6438	65.0506		3	-1.17	-0.585	0	-2.535	-9.555	-10.53	2.535	20.085	11.505	-37.245	-82.68	-71.955	-13.845	34.515	43.875	31.98	18.525	8.19	2.34	9.945	16.965	17.55	16.77	16.965	12.87	-0.78	-15.405	-10.92	4.095	8.97	2.34	-4.875
28.2254	975.307	1005.25	1099.85	1017.41	814.728	682.102	442.28	361.381	97.3752	49.6683	9.60573	230.405	39.8595	62.7803	66.022		4	6.435	9.945	15.99	15.99	11.895	16.38	32.565	33.345	-8.19	-69.615	-90.285	-48.555	9.555	33.54	27.885	22.035	22.035	17.745	5.265	-1.17	2.145	7.215	5.07	1.56	1.56	2.73	-1.95	-9.165	-10.14	-6.24	-7.02	-13.065
28.2255	976.733	1006.64	1101.61	1019.3	816.914	684.304	444.438	363.61	98.9919	52.1635	10.8938	233.097	41.0322	63.8849	66.9793		5	1.755	-6.045	-5.265	-7.215	-18.135	-21.06	-0.195	28.665	21.255	-34.32	-83.265	-71.565	-18.525	14.43	14.82	15.21	26.715	22.23	-1.95	-25.545	-31.98	-28.275	-21.645	-8.19	2.73	2.73	-7.41	-12.285	-2.535	6.24	2.535	-2.145
28.2255	978.103	1007.98	1103.32	1021.16	819.058	686.412	446.543	365.774	100.593	54.6482	12.142	235.686	42.1712	64.96	67.9234		6	6.825	-0.39	-11.31	-13.455	-14.235	-10.92	1.56	12.285	-17.16	-74.685	-97.89	-58.695	-4.485	17.94	14.82	17.355	32.76	39.195	26.325	4.875	-8.19	-8.58	-6.435	-9.36	-13.065	-11.895	-6.435	-5.655	-9.36	-7.41	0.975	5.655
28.2256	979.416	1009.25	1104.98	1022.99	821.152	688.42	448.595	367.872	102.181	57.1135	13.3506	238.175	43.2786	66.0089	68.855		7	-8.19	-14.04	-8.385	-1.95	-10.53	-17.16	-3.12	24.57	17.16	-41.145	-93.015	-77.415	-10.53	38.22	39.39	22.62	19.695	24.57	21.255	15.6	14.82	19.89	17.355	6.825	3.705	9.75	13.455	8.385	4.875	6.825	7.02	-0.975
28.2257	980.671	1010.45	1106.58	1024.79	823.194	690.328	450.595	369.904	103.756	59.5502	14.5204	240.566	44.3569	67.035	69.7746		8	-5.85	-10.92	-8.58	4.485	11.31	-4.68	-22.23	-17.94	-11.505	-35.685	-71.37	-68.835	-24.96	23.01	42.51	36.465	23.01	14.43	14.04	15.795	14.235	9.555	9.945	13.845	16.77	14.625	12.09	11.115	7.215	-0.975	-8.775	-7.215
28.2257	981.867	1011.57	1108.12	1026.56	825.18	692.135	452.543	371.873	105.318	61.9489	15.6525	242.863	45.4088	68.0417	70.6822		9	3.51	3.9	4.68	10.92	15.99	14.04	12.285	14.43	2.145	-37.245	-78.585	-74.295	-25.35	17.55	28.47	20.475	20.67	28.665	33.735	27.495	16.575	7.41	3.9	6.63	11.505	16.575	15.795	7.215	-0.975	-1.755	-2.145	-8.58
28.2258	983.002	1012.61	1109.59	1028.29	827.105	693.84	454.441	373.778	106.869	64.3001	16.7485	245.072	46.437	69.0323	71.5778		10	16.965	19.89	15.21	1.365	-11.505	-11.505	3.51	15.99	-5.46	-56.745	-85.995	-57.915	-2.535	24.18	14.04	3.705	13.065	22.425	18.135	11.115	14.82	16.185	0.975	-15.21	-13.065	-5.265	-5.85	-12.675	-12.87	-4.68	3.51	4.29
28.2258	984.075	1013.57	1110.99	1029.99	828.969	695.445	456.29	375.622	108.406	66.5942	17.8097	247.197	47.444	70.0099	72.4608		11	-11.7	-10.14	-0.585	5.85	3.315	-1.95	0.585	-0.975	-31.2	-78.78	-95.16	-52.845	8.58	45.045	46.02	38.415	33.345	29.445	25.155	20.085	17.355	15.99	13.26	8.385	7.8	9.75	11.7	8.385	4.29	2.925	-2.73	-10.92
28.2259	985.085	1014.44	1112.32	1031.63	830.769	696.954	458.09	377.405	109.929	68.8213	18.8376	249.243	48.4318	70.977	73.3306		12	-7.41	-17.745	-8.385	5.265	-0.195	-7.215	4.095	15.6	-12.675	-66.105	-86.775	-50.7	4.095	28.665	29.25	28.86	33.93	32.175	22.23	19.695	29.25	31.98	21.645	1.95	-6.045	1.365	12.285	15.015	8.97	2.73	-0.585	-1.56
28.2259	986.03	1015.21	1113.57	1033.23	832.504	698.369	459.842	379.128	111.435	70.9715	19.8334	251.214	49.4019	71.9353	74.1858		13	2.34	-2.535	-1.95	-3.12	-8.385	-6.045	13.26	23.79	-9.36	-67.47	-86.775	-40.755	17.355	37.635	31.785	37.44	50.7	45.435	20.67	1.365	-4.29	-2.34	2.145	5.85	3.315	-2.535	-1.95	1.17	-1.365	-6.825	-10.53	-10.92
28.226	986.909	1015.89	1114.75	1034.79	834.173	699.696	461.546	380.792	112.921	73.0348	20.7978	253.113	50.3553	72.886	75.0252		14	-11.7	-11.505	-7.995	1.365	9.165	14.82	21.84	26.91	5.265	-46.41	-82.68	-62.4	-10.53	21.645	23.985	21.06	25.35	26.715	19.305	10.14	2.145	-2.34	-2.925	-1.95	0	2.145	6.63	7.02	5.655	3.12	3.12	3.51
28.226	987.721	1016.49	1115.86	1036.28	835.774	700.939	463.202	382.396	114.383	75.0012	21.7313	254.942	51.2919	73.8291	75.847		15	5.85	-1.755	-6.435	1.56	8.385	5.07	5.655	11.31	-7.41	-60.06	-98.28	-73.125	-10.335	31.98	33.54	22.23	14.43	10.14	6.045	8.775	9.36	5.07	2.925	7.605	10.53	7.02	0.39	1.365	8.97	9.945	0.585	-4.29
28.2261	988.463	1016.99	1116.89	1037.72	837.309	702.105	464.809	383.94	115.814	76.861	22.6338	256.702	52.211	74.7639	76.6491		16	-0.39	-1.365	-1.755	-3.9	-8.97	-15.6	-11.895	2.145	3.705	-30.81	-75.075	-74.49	-25.545	25.74	42.51	30.03	14.82	11.505	11.7	9.945	6.63	6.435	6.435	2.925	-3.51	-6.825	-2.925	3.705	5.07	6.045	9.165	12.48
28.2261	989.137	1017.4	1117.85	1039.1	838.777	703.201	466.363	385.422	117.211	78.6047	23.5047	258.392	53.1109	75.6884	77.4294		17	8.97	14.04	11.505	0.585	-9.555	-6.435	6.63	9.75	-15.405	-63.375	-85.41	-53.43	1.755	31.395	31.005	21.06	16.77	15.21	15.015	7.995	0	-3.51	-2.145	0.975	1.365	5.85	14.235	17.16	11.895	5.265	3.9	1.755
28.2262	989.74	1017.73	1118.73	1040.42	840.176	704.231	467.864	386.839	118.566	80.2235	24.3428	260.01	53.9891	76.6001	78.1856		18	-3.9	-5.265	-10.335	-9.36	4.68	25.35	34.32	19.305	-19.695	-71.565	-105.69	-91.26	-39.975	3.315	14.625	11.31	13.455	19.695	26.13	29.055	24.57	12.285	3.12	4.68	11.7	14.43	14.43	12.09	11.31	10.53	10.53	10.92
28.2262	990.275	1017.98	1119.55	1041.67	841.508	705.203	469.308	388.188	119.872	81.709	25.1466	261.552	54.8423	77.4952	78.9154		19	3.12	-1.365	-1.365	5.46	8.385	3.705	4.875	15.21	3.705	-48.945	-99.06	-86.19	-21.645	29.25	37.83	25.35	14.43	6.24	-0.78	-0.39	6.24	12.48	15.015	13.26	8.97	4.875	2.925	0.78	-2.34	-1.95	4.485	10.53
28.2263	990.741	1018.15	1120.29	1042.86	842.771	706.123	470.692	389.466	121.123	83.0534	25.9141	263.013	55.6663	78.3692	79.6162		20	9.165	2.925	-5.265	-9.945	-11.505	-9.165	0.195	8.19	-13.845	-61.23	-85.995	-54.015	8.19	42.9	36.075	16.965	15.99	24.57	24.18	11.7	-0.39	0	9.36	12.87	8.58	2.73	0.585	4.68	11.115	9.75	2.925	-3.51
28.2263	991.139	1018.26	1120.97	1043.97	843.964	706.997	472.01	390.668	122.312	84.2501	26.643	264.388	56.4566	79.2169	80.2859		21	9.945	0.195	-2.145	-0.195	-5.265	-10.53	1.17	15.6	-8.58	-70.2	-104.13	-68.25	-2.34	30.81	24.57	13.065	11.505	9.36	7.41	9.36	11.7	11.895	10.725	11.505	10.14	3.12	-2.925	-6.435	-6.63	-5.265	0	9.945
28.2264	991.472	1018.31	1121.59	1045.01	845.087	707.831	473.26	391.788	123.431	85.2934	27.3305	265.669	57.2081	80.0325	80.9223		22	1.95	5.655	1.95	-3.9	-8.19	-5.46	6.24	13.455	-11.31	-61.815	-88.14	-57.33	-6.24	14.625	7.02	6.045	19.89	25.155	13.65	2.73	2.73	12.285	19.11	17.355	9.945	-0.195	-4.29	0	6.63	9.945	10.725	10.725
28.2264	991.742	1018.3	1122.16	1045.98	846.136	708.627	474.435	392.822	124.475	86.1784	27.9742	266.847	57.9156	80.8098	81.5233		23	1.17	-5.85	-3.705	1.755	-2.73	-11.115	-5.265	10.53	0.975	-45.825	-81.51	-57.915	-0.195	31.98	31.2	24.375	26.91	26.52	20.085	17.745	17.745	12.87	5.655	5.655	12.675	16.575	5.46	-8.19	-12.285	-6.045	2.34	4.485
28.2264	991.951	1018.26	1122.66	1046.87	847.11	709.392	475.531	393.764	125.437	86.9018	28.5713	267.915	58.5739	81.5422	82.0873		24	-8.385	-4.485	5.265	6.435	-2.535	-9.75	-1.56	0	-31.005	-73.515	-74.685	-28.08	16.575	27.3	16.38	16.185	24.375	30.225	27.495	20.67	13.26	11.115	13.26	15.99	14.04	7.995	0.975	-2.925	-1.365	4.29	8.19	3.12
28.2265	992.102	1018.18	1123.12	1047.68	848.006	710.126	476.542	394.609	126.311	87.4613	29.1195	268.862	59.1777	82.2232	82.6128		25	12.87	17.745	24.375	17.94	-6.825	-21.06	-6.435	6.24	-23.985	-77.415	-85.605	-32.175	27.69	45.63	35.1	25.155	22.23	18.33	13.65	11.31	7.8	0.195	-5.85	-4.485	-2.73	-3.705	-1.95	6.825	16.77	17.355	6.045	0.975
28.2265	992.199	1018.08	1123.53	1048.41	848.821	710.831	477.465	395.35	127.093	87.8562	29.6167	269.682	59.7225	82.8464	83.0986		26	-2.925	-3.705	-3.9	-10.725	-22.815	-25.935	-3.705	19.695	3.705	-49.14	-79.17	-52.455	0.585	30.225	29.055	24.96	22.23	14.235	7.215	11.505	21.06	21.06	15.405	11.7	9.945	7.605	8.97	10.92	5.655	-5.265	-8.97	-1.56
28.2266	992.246	1017.96	1123.89	1049.06	849.551	711.507	478.294	395.983	127.778	88.0871	30.0613	270.366	60.204	83.4053	83.5438		27	-7.995	-10.335	-10.725	-15.405	-21.84	-11.7	14.43	19.5	-19.89	-67.275	-68.25	-21.255	13.455	6.435	-9.945	0.585	23.01	30.03	23.985	22.035	25.155	21.645	12.87	6.24	3.315	2.73	3.315	6.24	13.455	19.11	18.72	7.41
28.2266	992.245	1017.83	1124.2	1049.63	850.192	712.154	479.025	396.504	128.365	88.1562	30.4522	270.906	60.6188	83.8942	83.9481		28	11.505	9.36	8.385	8.19	1.365	1.755	13.26	7.605	-34.32	-82.29	-86.775	-44.46	3.9	25.74	23.985	11.115	0	-1.755	8.19	19.305	23.985	17.55	8.775	7.41	11.7	14.43	8.58	1.56	-2.145	-1.365	0.78	1.17
28.2267	992.199	1017.69	1124.48	1050.11	850.739	712.768	479.654	396.909	128.849	88.0671	30.789	271.298	60.9646	84.3079	84.311		29	-4.68	-10.725	0	11.7	9.36	-0.975	0.585	13.26	4.485	-37.635	-73.905	-61.815	-13.26	26.91	37.44	30.42	20.28	10.14	5.265	8.19	13.26	7.8	-0.585	-0.585	6.045	8.19	1.95	-5.655	-7.995	-7.02	-4.875	-1.365
28.2267	992.113	1017.57	1124.71	1050.5	851.189	713.345	480.179	397.194	129.23	87.8253	31.0721	271.536	61.2398	84.6419	84.6328		30	5.655	-1.95	-3.9	1.755	8.97	14.82	19.11	19.89	-3.705	-56.55	-91.26	-64.155	0.585	36.27	25.35	7.41	6.825	17.16	16.965	7.215	1.95	5.85	8.19	0.585	-9.36	-13.065	-5.85	0.195	-1.95	-10.725	-15.015	-7.8
28.2268	991.989	1017.46	1124.9	1050.81	851.536	713.881	480.596	397.358	129.509	87.4374	31.3026	271.619	61.4441	84.8927	84.9138		31	5.265	-8.19	-9.945	-1.755	2.535	-1.95	-2.925	7.995	-0.975	-41.34	-81.315	-72.735	-21.06	19.305	23.01	9.75	7.605	16.38	22.23	18.525	8.385	3.705	5.46	8.385	12.675	16.38	17.745	17.745	13.845	8.19	4.875	1.755
28.2268	991.83	1017.36	1125.05	1051.02	851.777	714.368	480.904	397.401	129.686	86.912	31.4824	271.544	61.5787	85.058	85.1548		32	-4.68	-7.995	-7.605	-3.9	-0.585	-1.95	2.145	7.215	-10.14	-49.725	-75.66	-56.16	-8.97	25.545	29.445	21.255	16.965	10.14	-6.63	-15.405	0	20.085	21.255	13.065	11.31	14.625	10.92	3.315	3.705	8.385	11.895	12.675
28.2269	991.638	1017.28	1125.15	1051.14	851.906	714.8	481.101	397.322	129.763	86.259	31.6145	271.315	61.6457	85.1365	85.3569		33	-0.975	-0.585	4.68	11.505	12.09	12.675	21.645	19.89	-16.185	-66.495	-80.145	-41.73	8.775	31.785	27.3	18.72	16.575	13.455	6.24	3.705	10.335	15.6	10.335	3.705	6.435	8.775	1.95	-6.24	-1.17	10.53	9.555	-4.095
28.2269	991.416	1017.23	1125.2	1051.17	851.921	715.169	481.187	397.125	129.743	85.4896	31.7024	270.935	61.6486	85.1284	85.5213		34	-15.99	-5.655	4.29	3.315	-3.315	-5.46	6.24	14.04	-7.605	-58.89	-98.865	-85.8	-31.2	15.99	31.2	33.93	36.075	29.835	16.575	15.015	18.33	16.77	4.68	1.365	8.58	11.31	8.97	8.58	16.77	18.72	8.58	-0.78
28.227	991.166	1017.2	1125.21	1051.1	851.817	715.466	481.163	396.811	129.63	84.6165	31.7508	270.409	61.5921	85.0351	85.6498		35	3.315	15.21	19.89	16.77	10.53	9.945	13.65	14.43	-6.825	-52.065	-83.46	-62.205	-6.825	33.54	36.27	21.84	13.26	8.97	7.215	9.555	14.235	14.43	7.605	2.925	5.655	12.675	14.82	9.555	3.9	0.195	-2.145	-6.435
28.227	990.89	1017.2	1125.15	1050.93	851.593	715.683	481.029	396.387	129.431	83.6532	31.7651	269.745	61.4821	84.8595	85.7443		36	16.575	6.045	-12.48	-23.985	-23.985	-13.065	7.605	24.57	7.605	-44.85	-90.48	-83.46	-34.515	7.215	16.965	9.75	3.51	6.435	14.04	17.745	18.135	15.795	10.725	6.825	7.8	13.065	15.6	12.09	11.31	14.43	15.21	9.945
28.2271	990.588	1017.23	1125.05	1050.67	851.245	715.812	480.788	395.859	129.152	82.6143	31.7516	268.953	61.3253	84.6059	85.8073		37	-19.5	-18.135	-9.36	0.585	4.29	9.75	26.715	34.32	2.73	-56.16	-83.265	-51.87	2.34	31.005	36.855	34.515	26.715	15.21	8.775	10.14	9.165	1.755	-0.975	3.51	6.24	4.29	0.585	-0.39	-0.195	-2.73	-7.8	-7.8
28.2272	990.264	1017.28	1124.88	1050.31	850.773	715.846	480.441	395.232	128.8	81.5153	31.7173	268.044	61.1296	84.2799	85.8413		38	3.705	5.07	10.725	10.92	-5.655	-24.57	-23.4	0.195	9.555	-26.91	-74.685	-74.295	-23.985	18.135	21.255	7.215	3.9	10.53	16.965	17.355	13.26	8.19	9.36	13.26	11.31	5.655	6.825	15.795	22.425	18.135	6.045	-2.925
28.2272	989.919	1017.35	1124.65	1049.86	850.177	715.778	479.993	394.517	128.384	80.3718	31.6702	267.032	60.9032	83.8882	85.8495		39	30.225	8.775	-9.555	-19.89	-27.495	-33.93	-25.545	-8.385	-17.745	-61.035	-90.285	-63.57	-3.51	31.98	31.59	21.06	19.5	20.67	21.255	20.865	21.06	15.405	9.945	9.36	13.26	16.185	11.31	-0.585	-9.165	-3.9	5.265	5.265
28.2273	989.554	1017.44	1124.35	1049.31	849.457	715.603	479.447	393.722	127.914	79.1998	31.6187	265.93	60.6552	83.4388	85.8354		40	5.85	10.14	13.65	13.065	4.875	0.78	10.92	13.26	-19.305	-63.96	-70.785	-29.835	11.31	25.155	22.035	17.745	17.745	16.38	9.75	-3.315	-11.7	-3.51	12.87	18.525	11.895	2.73	1.755	3.705	1.56	1.17	3.9	5.655
28.2273	989.171	1017.54	1123.99	1048.68	848.616	715.317	478.808	392.858	127.4	78.0154	31.5718	264.754	60.3949	82.9409	85.8027		41	0.78	0.39	4.095	3.12	-3.9	-6.435	4.29	10.725	-12.09	-55.965	-76.635	-47.97	4.095	36.27	40.755	33.15	28.08	23.205	15.405	8.58	4.875	0.975	2.145	9.945	17.55	13.26	1.17	-8.97	-9.555	-4.68	-6.435	-12.87
28.2274	988.772	1017.65	1123.56	1047.95	847.657	714.918	478.083	391.936	126.852	76.8345	31.5388	263.519	60.1316	82.4043	85.7556		42	-28.47	-26.91	-2.535	9.75	2.73	-5.265	5.85	19.89	0.39	-58.5	-106.275	-88.53	-22.815	26.715	30.42	12.675	0.39	-0.195	2.34	5.46	5.265	11.115	17.16	15.405	7.995	3.51	4.485	4.875	1.95	-0.975	-1.56	-0.39
28.2274	988.359	1017.77	1123.07	1047.15	846.586	714.406	477.276	390.967	126.284	75.6724	31.5293	262.241	59.8747	81.8396	85.6988		43	5.265	5.655	0.195	-4.485	-11.895	-20.865	-12.675	7.02	-1.17	-47.775	-81.12	-50.505	14.625	49.335	42.315	27.69	22.23	22.62	20.475	19.5	16.185	7.02	-4.68	-11.505	-11.115	-8.97	-5.46	-1.56	-1.755	-3.9	-10.14	-15.795
28.2275	987.936	1017.89	1122.51	1046.28	845.407	713.781	476.395	389.963	125.705	74.5439	31.5528	260.934	59.6334	81.258	85.6372		44	-15.21	-9.75	-1.17	9.75	15.015	9.75	9.75	19.305	13.26	-29.835	-77.22	-73.71	-22.035	23.595	31.785	20.67	13.455	13.26	14.625	16.38	18.135	18.525	14.625	9.165	2.145	-0.975	-0.39	-3.9	-8.385	-4.485	6.24	16.185
28.2275	987.505	1018	1121.89	1045.34	844.13	713.046	475.449	388.936	125.128	73.4629	31.6187	259.615	59.4163	80.6709	85.5762		45	-14.235	-13.845	-11.115	-10.725	-13.065	-7.215	8.19	10.92	-21.06	-65.325	-68.055	-16.185	38.415	54.21	43.875	35.295	30.81	23.985	16.575	13.845	9.165	-1.56	-7.41	-3.12	3.315	1.755	-2.535	-6.24	-8.58	-9.75	-6.24	0.975
28.2276	987.071	1018.1	1121.22	1044.34	842.762	712.208	474.445	387.898	124.566	72.4424	31.7358	258.296	59.2314	80.09	85.5214		46	-6.825	-12.09	-17.55	-19.5	-17.16	-10.53	0.195	3.315	-25.155	-74.88	-90.87	-49.14	11.895	44.265	42.315	31.59	26.52	26.325	28.47	30.03	21.255	2.73	-12.675	-12.48	-2.535	3.51	6.045	10.53	13.845	8.58	-2.925	-8.58
28.2276	986.636	1018.2	1120.49	1043.3	841.315	711.273	473.392	386.861	124.03	71.4945	31.9125	256.991	59.0859	79.5269	85.479		47	-9.555	2.925	15.795	14.625	-0.975	-11.505	0.78	25.74	22.62	-23.4	-72.54	-71.37	-24.57	24.18	47.58	51.87	41.145	16.77	-7.215	-18.915	-23.01	-21.45	-15.21	-12.285	-13.065	-12.675	-4.875	5.265	8.97	9.945	15.21	21.645
28.2277	986.206	1018.27	1119.73	1042.22	839.799	710.248	472.3	385.835	123.53	70.6298	32.1562	255.711	58.9859	78.9928	85.4551		48	-9.945	-5.655	-1.755	0	-4.095	-10.725	-8.775	-0.39	-10.335	-45.63	-69.81	-49.92	-3.12	26.13	27.105	19.89	22.23	24.375	20.67	15.015	14.625	15.405	13.65	14.04	15.21	15.015	14.04	10.14	7.41	4.485	-0.78	-5.85
28.2277	985.787	1018.33	1118.93	1041.12	838.228	709.145	471.178	384.831	123.078	69.8578	32.4731	254.466	58.9365	78.4988	85.456		49	-5.85	-2.145	-0.39	0.195	-1.56	-8.58	-7.605	4.68	1.755	-40.17	-90.09	-87.36	-25.545	36.465	51.09	24.375	-1.365	0.39	23.205	33.54	23.79	9.555	9.75	16.185	17.94	15.21	14.04	10.53	4.29	1.365	2.925	6.435
28.2278	985.385	1018.37	1118.12	1040.01	836.615	707.974	470.037	383.86	122.684	69.1867	32.8683	253.265	58.9415	78.0549	85.4882		50	2.925	-4.485	-12.675	-16.77	-17.745	-7.995	16.575	29.835	0.585	-54.21	-76.83	-41.145	9.945	30.03	22.425	17.16	20.28	19.695	10.53	4.485	6.63	9.75	8.19	4.875	7.215	10.92	9.945	4.095	-3.705	-8.775	-8.97	-2.73
28.2278	985.007	1018.38	1117.29	1038.9	834.975	706.748	468.887	382.931	122.355	68.6234	33.3451	252.113	59.0037	77.6706	85.5581		51	7.8	-1.17	-5.85	-7.41	-7.41	7.02	31.395	34.125	-13.65	-75.855	-88.725	-41.145	12.87	27.495	18.135	14.43	19.305	22.035	19.89	12.87	3.12	0.585	6.24	10.53	0.585	-16.38	-23.205	-17.94	-10.725	-6.045	4.485	17.16
28.2279	984.661	1018.38	1116.46	1037.81	833.324	705.48	467.737	382.052	122.1	68.1733	33.9054	251.016	59.1243	77.3541	85.6717		52	-2.925	-4.68	6.435	16.38	9.555	-6.435	-3.51	19.89	23.4	-23.205	-78	-76.635	-17.355	37.44	42.51	19.695	9.945	18.525	25.935	22.425	14.82	14.82	11.7	-1.56	-15.795	-15.99	-7.995	-10.335	-19.5	-21.06	-8.19	7.41
28.2279	984.356	1018.37	1115.65	1036.75	831.676	704.182	466.597	381.229	121.925	67.8407	34.5491	249.976	59.3034	77.1127	85.8348		53	6.63	10.335	14.43	13.065	8.775	7.02	11.895	12.48	-12.675	-60.645	-85.605	-58.305	-1.95	33.93	31.005	16.38	11.31	13.065	4.485	-11.31	-21.06	-19.89	-13.26	-1.755	6.045	6.045	5.07	6.825	7.995	8.97	12.09	12.48
28.2279	984.1	1018.34	1114.88	1035.74	830.047	702.87	465.477	380.471	121.833	67.6286	35.2741	248.995	59.54	76.9522	86.0528		54	-16.575	-27.885	-26.91	-16.965	-11.7	-7.605	8.97	20.67	-5.07	-56.94	-81.12	-47.775	10.92	57.135	77.22	76.05	52.26	14.04	-18.135	-26.13	-17.355	-13.455	-21.255	-29.445	-22.815	-0.39	18.525	19.5	11.895	10.53	16.575	18.915
28.228	983.903	1018.31	1114.15	1034.79	828.454	701.558	464.386	379.78	121.829	67.5386	36.0763	248.074	59.832	76.8773	86.3302		55	0.975	3.51	0.39	0	1.95	1.365	4.68	15.795	7.605	-33.54	-67.275	-47.19	6.24	38.61	37.44	30.615	29.835	22.815	7.41	2.145	3.51	0	-11.115	-14.04	-8.385	-4.875	-8.19	-12.48	-13.065	-12.675	-7.215	0.39
28.228	983.774	1018.28	1113.48	1033.91	826.912	700.258	463.331	379.162	121.913	67.5714	36.9499	247.21	60.1762	76.8911	86.671		56	-14.04	-15.405	-12.285	-8.385	-6.63	-7.8	-8.775	-1.755	-6.435	-40.56	-78.975	-69.81	-13.65	34.71	46.8	39.585	25.545	4.485	-11.31	-11.895	-4.485	4.485	15.21	21.45	17.355	7.995	6.63	11.505	13.845	9.75	-1.95	-14.04
28.2281	983.724	1018.26	1112.89	1033.13	825.437	698.986	462.32	378.62	122.086	67.7264	37.8871	246.401	60.5687	76.9956	87.0782		57	6.435	10.14	14.04	9.36	-2.925	-12.87	-4.485	4.095	-12.675	-58.695	-86.58	-60.45	-7.215	27.885	33.735	34.71	37.635	26.91	-0.39	-16.965	-3.51	16.575	15.405	3.705	1.365	8.775	15.015	16.77	18.525	19.5	10.53	0.39
28.2281	983.761	1018.26	1112.4	1032.44	824.042	697.754	461.36	378.155	122.346	68.0022	38.8782	245.644	61.0048	77.1913	87.5538		58	-12.675	-9.75	-4.485	-2.925	-3.12	4.68	22.23	22.23	-12.48	-56.94	-62.4	-23.01	20.28	32.175	22.815	13.065	13.65	17.55	18.135	17.355	23.985	29.055	21.255	2.535	-5.85	1.365	14.04	15.015	5.85	-3.705	-3.705	2.145
28.2282	983.895	1018.29	1112	1031.87	822.742	696.576	460.456	377.768	122.689	68.3963	39.9122	244.936	61.4794	77.4776	88.0987		59	-2.925	-1.95	-8.58	-8.58	-4.875	-7.8	-10.92	0.78	0	-40.365	-86.97	-81.12	-20.475	31.59	32.955	10.725	7.215	14.82	15.21	5.655	-1.755	-2.145	3.51	8.58	8.385	4.29	0.39	1.755	4.095	2.535	-0.585	-2.925
28.2282	984.134	1018.36	1111.73	1031.42	821.549	695.461	459.613	377.459	123.112	68.9053	40.9768	244.273	61.9866	77.8524	88.7127		60	12.285	0.195	-7.02	-5.46	-1.95	3.12	14.04	19.305	-2.73	-50.31	-75.27	-43.875	14.235	44.46	38.025	26.325	28.275	27.69	11.505	-3.315	-1.95	5.46	4.29	-7.8	-23.4	-28.275	-19.5	-6.24	0.78	0.39	-0.195	3.51
28.2283	984.487	1018.48	1111.58	1031.1	820.475	694.423	458.834	377.225	123.609	69.525	42.0587	243.65	62.5209	78.3127	89.3943		61	3.12	-2.925	-3.9	-4.095	-3.315	7.215	25.74	26.13	-12.285	-62.4	-71.955	-31.785	16.38	33.735	26.325	19.695	16.77	9.555	-0.39	-2.73	4.095	11.31	11.895	5.46	1.95	7.215	12.285	9.555	3.9	3.705	5.265	2.34
28.2283	984.96	1018.65	1111.58	1030.93	819.532	693.469	458.122	377.066	124.172	70.2502	43.1437	243.065	63.076	78.8546	90.1409		62	2.535	-0.195	-7.8	-11.895	-13.845	-15.21	-10.92	-0.78	-5.46	-41.34	-74.49	-63.57	-17.745	15.21	22.62	23.4	28.86	25.74	13.65	6.825	12.285	22.035	20.67	10.14	-0.78	-7.8	-2.34	6.825	11.31	3.51	-5.46	-7.995
28.2284	985.559	1018.91	1111.72	1030.91	818.727	692.608	457.48	376.976	124.794	71.0749	44.2173	242.514	63.6463	79.4728	90.9484		63	8.19	13.455	13.65	5.265	-3.51	-0.78	15.795	21.45	-14.04	-67.665	-82.875	-46.02	-1.95	15.21	14.04	12.87	12.285	13.845	17.745	20.085	15.99	11.31	10.725	10.725	8.775	5.85	6.435	10.335	14.82	21.645	18.33	6.435
28.2284	986.29	1019.25	1112.01	1031.04	818.069	691.849	456.909	376.952	125.466	71.992	45.2648	241.994	64.2259	80.1614	91.8119		64	-7.02	-13.065	-15.21	-0.975	13.065	12.48	-0.78	-14.625	-33.735	-65.52	-77.415	-48.75	0.78	25.935	16.38	0.975	1.365	8.385	12.87	13.26	15.015	15.015	12.09	8.58	6.24	3.705	0.78	3.9	12.87	16.965	11.895	5.655
28.2285	987.156	1019.68	1112.45	1031.34	817.563	691.195	456.408	376.988	126.179	72.9932	46.2714	241.503	64.8093	80.9136	92.7252		65	5.85	-6.825	-11.505	-2.34	5.655	2.73	-1.56	1.95	-2.145	-35.88	-75.075	-74.88	-30.42	16.77	35.1	30.42	19.5	14.04	10.53	5.265	-4.875	-8.19	-1.755	8.775	11.7	9.945	11.115	10.53	4.875	-1.365	-7.8	-8.97
28.2285	988.159	1020.22	1113.06	1031.79	817.215	690.653	455.979	377.078	126.922	74.0694	47.2229	241.041	65.3915	81.7216	93.6811		66	-3.705	0.78	6.63	4.095	-7.02	-12.87	1.365	15.6	-9.165	-60.255	-81.315	-46.995	4.29	29.055	25.35	23.01	25.545	24.765	22.62	20.475	19.89	16.965	15.405	15.405	13.455	11.31	5.265	-3.9	-11.7	-13.845	-12.87	-7.41
28.2286	989.302	1020.87	1113.82	1032.41	817.028	690.225	455.619	377.216	127.686	75.2099	48.1056	240.607	65.9677	82.5772	94.6715		67	4.485	5.46	2.535	-0.195	-4.875	-10.335	-4.095	4.29	-13.26	-58.695	-87.165	-68.25	-17.94	20.475	28.08	24.96	23.79	24.375	24.375	24.18	20.28	10.335	3.12	8.58	21.06	23.205	12.09	2.145	-2.145	-7.02	-13.845	-15.99
28.2286	990.582	1021.65	1114.74	1033.19	817.001	689.912	455.327	377.394	128.46	76.4028	48.9065	240.2	66.5335	83.4713	95.6878		68	8.775	7.8	-1.755	-13.455	-15.21	-5.07	7.995	5.46	-27.3	-75.27	-90.87	-50.7	8.775	38.805	34.515	26.325	28.47	26.13	20.475	21.06	28.665	24.375	8.385	1.17	7.02	10.14	4.29	-4.29	-2.925	3.12	0.975	-7.02
28.2287	992	1022.56	1115.81	1034.13	817.135	689.717	455.103	377.604	129.233	77.6351	49.6139	239.823	67.085	84.3944	96.7208		69	12.09	13.26	18.135	17.355	6.24	3.705	18.72	30.03	-0.195	-63.57	-102.18	-80.145	-28.86	5.655	17.16	23.985	22.425	12.285	7.8	14.04	15.795	3.315	-6.045	-2.925	3.12	-2.145	-13.26	-18.33	-14.235	-5.655	4.485	6.825
28.2288	993.551	1023.6	1117.03	1035.24	817.427	689.637	454.942	377.838	129.997	78.8926	50.2171	239.476	67.6186	85.3365	97.7611		70	-1.95	3.12	15.99	17.55	3.51	-7.605	1.17	8.58	-16.965	-65.13	-82.29	-51.09	-1.95	25.155	27.885	23.4	27.69	29.835	21.645	6.825	1.17	6.825	11.505	4.29	-9.36	-17.94	-14.625	-5.265	0.39	5.85	10.92	9.36
28.2288	995.232	1024.78	1118.38	1036.49	817.873	689.672	454.845	378.087	130.741	80.16	50.7072	239.163	68.1311	86.2873	98.7991		71	-0.585	-1.17	5.46	9.75	5.655	0.585	8.775	18.33	1.56	-47.19	-79.17	-55.185	-2.535	21.84	8.97	-6.63	3.12	21.84	31.98	26.325	12.87	4.485	7.41	16.965	18.135	6.435	-5.85	-13.065	-13.845	-14.82	-12.285	-8.385
28.2289	997.036	1026.11	1119.86	1037.89	818.468	689.819	454.807	378.345	131.458	81.4212	51.0768	238.886	68.6195	87.2365	99.8255		72	-3.51	-6.435	-3.705	-3.51	-7.02	-1.56	18.33	23.205	-13.065	-70.005	-89.895	-48.555	7.02	31.98	27.105	19.695	17.745	15.6	13.65	12.675	7.605	-3.315	-8.775	0.585	15.405	19.695	14.04	7.8	8.97	12.09	14.235	13.455
28.2289	998.956	1027.58	1121.45	1039.43	819.203	690.075	454.826	378.602	132.141	82.6598	51.3203	238.649	69.0813	88.1738	100.831		73	-17.355	-22.815	-14.82	-7.41	-12.48	-13.065	0.195	4.095	-27.105	-70.98	-73.905	-23.79	28.665	42.705	26.715	14.625	17.16	23.595	23.985	22.425	20.085	12.48	6.045	4.875	6.825	4.095	1.95	6.045	12.09	11.7	8.775	9.945
28.229	1000.98	1029.19	1123.15	1041.09	820.072	690.435	454.901	378.852	132.782	83.8592	51.4344	238.455	69.5141	89.0888	101.808		74	-5.655	-5.85	-1.56	2.925	-2.535	-9.36	2.535	25.155	16.77	-33.735	-71.955	-51.09	2.925	32.565	24.765	14.82	21.645	30.81	26.715	11.31	3.315	7.41	14.82	15.99	11.895	7.41	2.925	2.535	7.605	12.87	8.385	-8.97
28.229	1003.11	1030.94	1124.94	1042.88	821.064	690.895	455.028	379.09	133.377	85.0032	51.4177	238.31	69.9158	89.972	102.748		75	-8.19	-17.16	-5.85	7.41	3.9	-3.51	4.485	11.7	-17.94	-74.685	-97.11	-52.065	9.165	34.125	30.03	27.105	31.005	28.47	19.5	14.04	9.165	3.12	1.365	7.41	14.82	13.845	7.215	2.925	1.365	-0.585	-4.29	-2.535
28.2291	1005.33	1032.82	1126.8	1044.77	822.169	691.449	455.207	379.31	133.922	86.0763	51.271	238.218	70.2847	90.814	103.645		76	3.51	1.95	-1.17	-4.68	-9.36	-7.41	3.705	0.78	-34.515	-80.535	-84.045	-34.515	18.915	38.415	32.76	25.155	21.06	17.16	12.675	12.675	9.945	4.095	2.925	7.02	8.97	-1.95	-16.185	-19.11	-8.97	3.9	9.36	3.315
28.2291	1007.62	1034.82	1128.73	1046.75	823.378	692.093	455.435	379.509	134.416	87.0644	50.9972	238.185	70.6192	91.6063	104.493		77	5.07	-4.68	-10.53	-8.385	-9.36	-16.185	-11.895	6.825	5.265	-36.855	-82.875	-77.415	-25.74	20.67	29.835	19.695	13.065	14.625	17.355	19.11	20.865	20.28	13.455	1.755	-5.265	-4.29	2.925	8.775	10.335	11.7	11.31	6.435
28.2292	1009.98	1036.94	1130.71	1048.81	824.678	692.82	455.712	379.686	134.857	87.955	50.6014	238.217	70.918	92.3413	105.287		78	2.535	2.925	11.7	12.09	-5.85	-18.72	-4.29	13.26	-10.335	-65.715	-87.75	-47.58	7.41	30.03	25.35	23.4	23.985	22.425	21.255	23.4	21.255	9.36	-0.585	1.365	9.75	12.09	-0.78	-12.87	-11.505	-1.95	3.705	-1.95
28.2292	1012.39	1039.17	1132.73	1050.94	826.06	693.624	456.037	379.841	135.247	88.7376	50.0907	238.319	71.1803	93.0122	106.023		79	-0.195	0.975	6.435	1.365	-11.7	-20.475	-11.7	7.8	6.045	-33.735	-80.34	-79.365	-30.42	15.015	29.64	25.935	25.74	25.935	20.67	12.87	9.165	12.09	16.575	15.6	8.58	-0.585	-2.535	3.51	10.92	13.065	8.775	3.12
28.2293	1014.84	1041.48	1134.77	1053.11	827.511	694.501	456.41	379.977	135.588	89.4044	49.4742	238.498	71.4054	93.6134	106.7		80	-0.585	-3.51	2.34	3.51	-1.365	2.73	21.45	27.105	-12.09	-72.54	-94.965	-55.77	7.41	41.535	40.365	33.54	37.245	36.855	15.6	-13.065	-23.985	-11.115	5.265	10.14	9.165	9.75	14.235	15.6	5.46	-7.605	-10.725	-2.73
28.2293	1017.31	1043.88	1136.82	1055.33	829.022	695.443	456.832	380.097	135.884	89.9499	48.7623	238.76	71.5929	94.1404	107.316		81	11.895	12.09	18.915	21.645	15.405	7.605	11.895	13.845	-12.09	-59.67	-81.51	-49.335	1.17	22.815	15.99	10.92	17.16	19.695	9.165	-3.315	-5.46	1.17	10.53	16.575	13.845	5.46	-2.925	-10.725	-12.87	-8.97	-2.34	-2.145
28.2294	1019.8	1046.34	1138.87	1057.56	830.581	696.446	457.303	380.207	136.138	90.3717	47.9673	239.112	71.743	94.5899	107.871		82	15.6	0.585	-4.095	-0.39	1.755	2.73	11.115	18.33	-4.29	-55.77	-89.895	-71.565	-21.06	12.48	17.745	10.725	6.045	3.12	2.73	5.46	9.75	9.945	1.755	-10.14	-12.48	-4.095	7.8	10.92	6.24	2.145	6.045	13.065
28.2294	1022.29	1048.86	1140.91	1059.81	832.18	697.505	457.824	380.315	136.357	90.6704	47.1024	239.56	71.8559	94.9598	108.365		83	-6.825	-4.875	-1.56	0.78	0.585	3.315	14.82	19.695	-12.285	-66.495	-85.02	-48.36	-4.485	9.165	7.02	14.04	24.765	25.35	16.38	8.775	6.63	4.875	5.07	6.63	9.165	8.58	0	-10.53	-16.77	-11.895	-2.145	3.705
28.2294	1024.76	1051.4	1142.93	1062.05	833.808	698.614	458.396	380.429	136.547	90.8491	46.1819	240.11	71.9328	95.2492	108.802		84	7.02	-6.825	-10.335	-2.535	7.8	19.695	31.395	23.985	-18.135	-72.345	-80.34	-30.42	21.255	30.03	11.895	6.435	20.28	23.79	8.775	-3.705	-4.485	-0.585	-0.585	-0.78	-0.78	-1.95	-0.78	1.755	3.705	3.9	7.41	11.505
28.2295	1027.2	1053.96	1144.92	1064.27	835.456	699.77	459.021	380.559	136.715	90.9142	45.2207	240.769	71.9749	95.4584	109.182		85	8.775	-1.17	-8.58	-5.46	-5.265	-13.065	-6.825	18.72	20.865	-30.42	-89.895	-89.31	-29.445	23.4	34.905	29.835	32.955	38.025	28.275	12.87	9.945	12.675	10.14	2.34	-0.78	0	-1.755	-6.825	-10.53	-7.41	-2.34	0
28.2295	1029.6	1056.52	1146.87	1066.47	837.118	700.967	459.699	380.716	136.868	90.8746	44.2342	241.54	71.9842	95.5888	109.51		86	5.265	-0.585	0	1.56	-6.045	-17.355	-9.945	8.97	3.315	-42.51	-83.46	-68.25	-7.605	37.44	34.32	10.14	0.585	6.045	8.97	7.8	14.04	24.375	29.25	25.545	19.695	15.405	6.825	-3.705	-10.14	-3.9	5.07	8.775
28.2296	1031.95	1059.06	1148.78	1068.62	838.784	702.201	460.431	380.908	137.012	90.7412	43.2377	242.429	71.9633	95.643	109.789		87	-5.46	-7.8	-9.165	-8.775	-12.675	-16.77	-6.045	13.455	6.435	-42.51	-79.755	-56.94	0.39	35.1	35.49	29.445	25.545	17.355	7.41	5.85	9.555	12.675	13.065	15.21	11.895	3.9	-4.095	-6.435	-3.12	0	0.195	-0.975
28.2296	1034.23	1061.56	1150.64	1070.73	840.447	703.469	461.217	381.148	137.156	90.5276	42.2467	243.439	71.9154	95.6244	110.023		88	-3.9	-4.875	0.975	6.045	-1.755	-8.97	6.63	28.47	7.41	-55.965	-95.16	-64.155	-4.485	23.985	16.77	11.115	18.525	26.91	26.52	21.645	16.965	15.015	18.72	20.67	16.965	10.14	11.895	14.04	9.75	3.705	2.145	3.51
28.2297	1036.43	1064.01	1152.45	1072.77	842.102	704.766	462.056	381.444	137.304	90.2484	41.2763	244.572	71.8443	95.5378	110.218		89	5.655	11.895	5.07	-4.875	-9.945	-5.655	8.97	20.28	1.95	-53.235	-98.67	-83.07	-21.255	25.35	28.08	12.48	8.97	20.865	32.76	32.37	24.57	14.43	8.385	3.705	1.755	0.195	-0.78	-3.705	-5.07	-1.755	2.535	5.655
28.2297	1038.54	1066.38	1154.2	1074.75	843.741	706.088	462.947	381.804	137.462	89.9199	40.341	245.83	71.7547	95.3883	110.378		90	-4.875	6.435	14.43	11.895	-4.095	-19.695	-14.82	5.655	4.875	-41.145	-86.97	-79.95	-29.835	8.385	17.355	13.455	12.09	11.115	8.97	13.455	20.67	22.23	15.6	7.41	4.29	8.385	14.82	17.745	12.675	5.07	2.145	7.215
28.2298	1040.55	1068.67	1155.89	1076.66	845.358	707.43	463.885	382.237	137.636	89.5592	39.4548	247.212	71.652	95.182	110.507		91	-1.17	-0.585	2.925	8.775	6.825	-2.925	-2.34	11.115	7.41	-33.345	-73.125	-64.935	-22.035	13.26	20.67	20.085	19.695	15.795	8.385	4.29	4.68	3.51	0.39	0	3.9	5.07	5.655	5.46	4.095	-1.95	-6.825	-7.02
28.2298	1042.45	1070.85	1157.51	1078.49	846.947	708.787	464.868	382.747	137.828	89.1837	38.6306	248.716	71.542	94.9259	110.611		92	3.705	8.385	0.585	-13.845	-18.915	-5.655	14.625	13.26	-25.35	-75.075	-82.095	-34.905	17.55	32.175	23.79	20.475	28.275	31.005	24.96	17.94	11.505	5.85	6.24	15.99	22.62	15.015	-1.56	-9.555	-4.68	-0.195	-1.755	-7.41
28.2299	1044.23	1072.92	1159.07	1080.24	848.502	710.155	465.891	383.339	138.041	88.8111	37.8808	250.34	71.4317	94.627	110.696		93	1.56	-5.07	-12.285	-14.235	-12.09	-2.145	15.99	18.33	-19.305	-77.805	-96.135	-48.36	22.23	57.72	47.775	18.33	-2.34	-7.8	-6.24	-3.705	-1.56	3.9	11.895	17.355	14.04	4.095	-1.56	-7.8	-11.7	-9.36	-2.34	0.975
28.2299	1045.89	1074.85	1160.55	1081.9	850.017	711.526	466.946	384.012	138.277	88.4586	37.2163	252.077	71.3281	94.2932	110.766		94	5.07	7.995	5.07	-4.68	-15.99	-10.53	12.675	25.155	-7.02	-66.885	-87.555	-47.58	6.63	25.74	16.575	9.555	15.015	24.375	27.69	23.79	17.745	14.82	11.7	4.875	3.315	9.36	14.625	7.605	-2.925	-2.145	4.095	4.095
28.23	1047.4	1076.63	1161.96	1083.46	851.487	712.894	468.027	384.768	138.536	88.1431	36.6471	253.923	71.239	93.9324	110.826		95	-0.195	5.07	2.535	-5.46	-13.065	-3.12	23.985	33.345	-12.87	-79.755	-93.6	-41.925	15.21	31.395	24.375	22.035	26.91	27.495	23.01	16.185	13.26	14.04	14.625	9.36	2.535	0.78	3.12	1.95	-2.535	-3.9	-2.34	-4.875
28.23	1048.78	1078.25	1163.29	1084.93	852.905	714.253	469.126	385.604	138.817	87.8804	36.182	255.868	71.1723	93.5528	110.882		96	2.145	1.365	-4.485	-9.555	-8.58	6.045	25.155	20.865	-24.57	-75.465	-78.585	-32.565	16.575	33.54	26.52	17.745	15.21	18.135	22.425	21.645	10.53	-1.755	-4.68	0.585	0.975	-5.07	-8.385	-3.12	2.145	1.17	0	4.485
28.2301	1050.01	1079.7	1164.54	1086.3	854.266	715.595	470.234	386.514	139.118	87.6855	35.8284	257.902	71.1361	93.163	110.938		97	-1.755	-4.095	-3.315	-5.655	-14.04	-12.285	7.02	13.845	-24.18	-79.17	-85.8	-31.98	23.595	33.93	17.745	10.725	16.38	18.525	13.845	7.995	11.7	16.185	17.355	12.87	8.775	5.85	4.875	2.73	-3.12	-9.945	-11.7	-9.165
28.2301	1051.09	1080.97	1165.71	1087.57	855.563	716.91	471.342	387.493	139.438	87.5721	35.5925	260.013	71.1385	92.7713	110.999		98	4.485	-14.43	-18.915	-9.555	-8.97	-14.82	-5.655	8.97	-7.215	-53.82	-78.195	-46.215	14.82	53.04	51.48	33.93	23.985	22.035	16.77	6.24	0.975	7.02	15.21	15.99	10.53	4.095	-0.78	-6.435	-12.09	-11.895	-3.315	4.68
28.2302	1052.01	1082.05	1166.79	1088.74	856.792	718.191	472.44	388.533	139.774	87.5524	35.4791	262.189	71.1872	92.3862	111.07		99	-5.85	0.39	5.655	-3.51	-17.745	-5.46	25.935	33.345	-11.505	-69.81	-77.61	-31.395	16.185	25.74	9.945	3.9	4.875	6.63	4.875	3.315	2.34	2.73	11.7	20.28	14.43	1.17	-4.29	1.365	7.605	8.58	5.85	4.485
28.2303	1052.78	1082.93	1167.78	1089.8	857.946	719.429	473.52	389.625	140.123	87.6374	35.492	264.414	71.2895	92.0162	111.155		100	-1.17	-9.165	-6.24	1.56	2.535	-0.195	11.7	29.835	16.185	-35.88	-75.66	-57.72	-1.755	34.32	34.515	25.155	23.985	23.79	15.405	7.8	9.555	17.355	18.915	11.31	3.51	-1.17	-1.755	-2.34	-2.925	-3.51	-2.925	-3.315
28.2303	1053.38	1083.61	1168.67	1090.76	859.02	720.614	474.573	390.759	140.484	87.8363	35.6336	266.672	71.452	91.6697	111.259		101	3.705	13.065	13.065	4.095	-5.07	-5.265	4.875	12.48	-10.14	-65.91	-113.88	-103.935	-45.435	12.09	30.03	15.405	0.975	9.555	26.715	31.785	24.375	21.645	27.69	27.885	14.82	-0.195	-2.34	-1.365	-4.485	-5.655	0.195	4.29
28.2304	1053.83	1084.1	1169.47	1091.61	860.009	721.739	475.591	391.925	140.855	88.1567	35.9049	268.946	71.6806	91.3549	111.386		102	5.46	-7.215	-12.87	-7.41	-4.875	-6.24	1.17	15.99	6.63	-39.195	-78.585	-64.155	-12.48	26.13	26.91	11.31	6.045	12.87	20.28	19.695	15.21	10.53	9.555	8.19	6.045	3.12	1.365	0.585	0.39	-1.755	-5.07	-5.265
28.2304	1054.11	1084.37	1170.17	1092.35	860.909	722.795	476.568	393.111	141.235	88.6045	36.3062	271.219	71.9802	91.0799	111.539		103	-29.25	-24.765	-16.77	-9.555	-1.365	6.045	15.6	16.77	-11.115	-58.305	-78.39	-43.29	13.845	38.22	27.495	15.015	21.255	34.515	35.685	24.375	15.99	14.235	10.53	6.825	3.51	1.365	-4.29	-9.945	-7.8	-1.56	2.34	2.535
28.2305	1054.22	1084.45	1170.77	1092.98	861.715	723.774	477.497	394.308	141.624	89.1835	36.8364	273.471	72.3547	90.8527	111.722		104	-2.925	-0.975	4.875	6.045	-0.585	-6.435	-1.365	10.92	-5.265	-53.235	-90.285	-72.15	-15.21	23.4	23.01	12.48	16.575	25.35	22.23	14.04	10.725	6.825	-1.56	-6.045	0.195	5.07	-0.39	-9.165	-6.63	4.68	10.92	7.995
28.2305	1054.18	1084.32	1171.26	1093.5	862.425	724.67	478.375	395.504	142.024	89.8957	37.4936	275.684	72.8071	90.6811	111.939		105	2.535	-7.02	-11.31	-7.8	-1.56	2.535	11.115	16.77	-4.875	-51.87	-76.05	-45.24	10.53	40.56	35.1	21.45	17.94	23.595	27.495	20.865	10.14	7.02	11.895	12.675	3.315	-2.925	4.485	12.48	7.02	-2.73	-4.29	-0.585
28.2306	1053.98	1084	1171.65	1093.9	863.036	725.476	479.199	396.69	142.439	90.741	38.2747	277.841	73.3391	90.5727	112.193		106	14.43	12.09	8.97	8.58	5.265	4.68	12.48	11.7	-28.86	-87.165	-99.255	-48.555	12.285	33.54	19.305	2.925	1.365	10.725	18.72	17.94	8.19	1.56	7.41	15.015	13.26	7.215	5.46	5.46	1.56	-2.73	-0.195	6.24
28.2306	1053.62	1083.48	1171.92	1094.2	863.546	726.188	479.969	397.856	142.872	91.7174	39.1761	279.923	73.9515	90.5348	112.486		107	-1.755	-0.39	7.02	10.725	6.24	8.19	22.035	22.425	-17.745	-73.32	-89.895	-50.895	-4.485	7.995	-0.78	1.56	20.475	33.54	29.055	11.7	-0.975	-3.705	1.56	9.945	14.235	8.775	-1.365	-0.585	10.335	15.015	6.435	-0.975
28.2307	1053.1	1082.79	1172.08	1094.39	863.954	726.802	480.685	398.996	143.331	92.8208	40.193	281.915	74.6442	90.5744	112.821		108	-7.02	5.07	7.02	-0.39	-5.265	-2.34	8.58	21.06	11.115	-32.175	-78	-74.1	-25.74	19.695	35.49	34.125	31.98	23.4	9.36	0	-2.145	-3.12	-4.68	-0.585	5.46	8.385	5.07	3.9	7.41	8.775	6.045	2.535
28.2307	1052.44	1081.92	1172.14	1094.47	864.261	727.316	481.349	400.101	143.823	94.0451	41.3203	283.8	75.4161	90.698	113.202		109	4.875	8.775	5.655	-5.07	-12.09	-2.535	15.21	13.455	-30.03	-85.02	-92.235	-40.56	19.695	38.025	25.545	18.72	24.765	24.375	15.21	7.995	6.435	4.29	2.145	4.875	7.41	5.46	1.755	3.51	1.95	-7.02	-13.845	-10.14
28.2308	1051.63	1080.89	1172.07	1094.44	864.468	727.729	481.965	401.168	144.357	95.3829	42.552	285.564	76.2654	90.9118	113.629		110	-8.775	-14.04	-11.115	-3.315	-2.73	-7.41	-5.46	8.58	9.555	-25.35	-71.565	-70.2	-20.28	24.18	27.495	14.04	10.53	10.53	6.045	1.17	1.95	6.435	10.335	11.505	8.97	5.85	4.29	3.315	2.73	1.755	-0.195	-1.755
28.2308	1050.68	1079.72	1171.9	1094.31	864.577	728.042	482.538	402.193	144.943	96.8249	43.8818	287.196	77.1897	91.2213	114.107		111	-2.34	-6.24	-3.315	-0.78	-5.265	-7.995	3.12	23.985	17.745	-29.055	-72.735	-69.225	-26.325	6.825	12.48	10.92	15.405	18.72	17.355	18.33	18.72	14.625	9.75	3.705	-1.95	-5.265	1.755	10.725	7.8	-1.56	-2.925	0.78
28.2309	1049.6	1078.41	1171.61	1094.08	864.592	728.257	483.075	403.173	145.594	98.3609	45.3029	288.684	78.1858	91.6317	114.635		112	-6.045	-17.355	-12.675	-4.485	-5.655	-9.165	1.95	16.965	5.46	-39	-77.805	-72.345	-30.81	7.605	21.45	20.28	19.695	19.695	18.915	15.405	12.285	4.68	-5.265	-11.31	-7.605	6.63	19.305	18.915	9.36	3.315	3.51	4.68
28.2309	1048.4	1076.98	1171.22	1093.75	864.517	728.377	483.582	404.109	146.319	99.9795	46.8082	290.019	79.2505	92.1472	115.217		113	3.315	9.945	8.775	-1.755	-12.285	-13.845	-5.265	2.925	-8.58	-44.265	-77.22	-70.59	-26.52	17.16	35.685	32.37	23.79	14.82	8.385	4.68	0.585	-0.585	0.585	3.315	-1.56	-10.335	-13.65	-3.315	9.75	11.31	5.655	2.34
28.2309	1047.09	1075.45	1170.72	1093.32	864.357	728.409	484.069	405.001	147.132	101.669	48.3908	291.196	80.3801	92.7715	115.855		114	1.17	-0.39	-0.975	-4.485	-6.825	-0.585	17.745	19.89	-20.865	-78.585	-97.695	-59.865	-6.435	16.965	18.72	20.085	24.375	23.79	21.645	19.5	15.795	7.02	-1.56	3.12	13.845	18.33	15.6	12.09	10.14	6.435	-0.78	-8.19
28.231	1045.67	1073.84	1170.12	1092.81	864.12	728.358	484.542	405.852	148.044	103.417	50.0435	292.208	81.5709	93.5074	116.55		115	4.485	4.095	2.73	-4.485	-11.31	-5.46	12.675	14.43	-28.08	-86.19	-96.915	-44.655	15.795	37.44	29.64	21.645	20.865	16.38	10.53	8.97	10.92	9.555	4.485	2.535	1.755	-0.975	-2.925	0.78	7.8	9.75	7.215	5.85
28.231	1044.16	1072.16	1169.43	1092.21	863.811	728.233	485.011	406.667	149.066	105.213	51.7593	293.053	82.8189	94.357	117.304		116	8.97	8.775	4.29	-0.975	-5.46	-6.24	1.56	7.02	-12.675	-57.525	-85.02	-62.4	-12.285	20.085	22.035	15.795	17.94	22.62	22.425	17.94	12.09	6.825	8.19	16.38	22.035	14.82	0.585	-2.925	6.825	14.625	4.875	-7.215
28.2311	1042.57	1070.43	1168.65	1091.54	863.44	728.042	485.485	407.451	150.208	107.043	53.5314	293.729	84.1204	95.3213	118.118		117	-1.365	0	0.195	-6.045	-15.99	-13.845	5.265	17.94	-7.605	-55.185	-69.81	-34.32	16.185	38.61	32.955	20.865	15.795	16.38	13.455	7.02	2.535	1.95	5.07	7.995	6.435	-0.78	-7.41	-9.75	-6.24	0.975	4.68	-0.975
28.2311	1040.91	1068.66	1167.79	1090.8	863.014	727.795	485.972	408.212	151.48	108.898	55.3534	294.239	85.4714	96.4006	118.994		118	7.995	9.555	5.46	-6.435	-18.135	-16.38	3.12	14.43	-14.82	-69.615	-91.26	-48.555	10.92	34.71	25.74	15.405	15.99	20.085	21.84	19.5	7.995	-0.585	0	3.51	2.34	-0.975	0.39	3.12	2.73	1.365	4.68	6.825
28.2312	1039.2	1066.88	1166.86	1090	862.542	727.502	486.48	408.955	152.888	110.767	57.2192	294.584	86.8682	97.5941	119.933		119	0	1.95	1.17	-1.95	-6.24	-7.995	-0.78	8.97	-7.605	-55.965	-90.675	-65.52	-5.46	27.885	21.645	9.555	13.26	23.4	25.35	20.67	17.94	19.11	19.11	12.09	4.095	0.585	4.095	7.995	7.605	4.29	1.755	4.68
28.2312	1037.45	1065.1	1165.88	1089.15	862.032	727.173	487.015	409.69	154.438	112.641	59.1231	294.768	88.3071	98.9002	120.936		120	11.505	6.24	3.9	2.535	-6.825	-11.895	1.95	14.625	-10.14	-66.3	-92.43	-53.43	9.36	40.755	35.49	17.16	2.925	-3.12	0	6.435	7.995	8.58	13.65	12.09	0.975	-5.655	5.85	19.11	11.895	-7.605	-13.65	-4.29
28.2313	1035.68	1063.35	1164.84	1088.26	861.493	726.819	487.583	410.425	156.132	114.512	61.0599	294.8	89.7845	100.316	122.002		121	17.745	9.555	7.02	3.705	-7.02	-12.09	4.095	22.23	-3.705	-68.25	-103.545	-71.955	-16.38	4.875	1.755	9.945	30.225	33.93	19.695	7.215	6.435	6.825	1.95	0.78	7.215	10.53	8.97	6.24	8.19	7.8	3.51	0.39
28.2313	1033.9	1061.62	1163.77	1087.33	860.931	726.45	488.189	411.166	157.972	116.372	63.0251	294.685	91.2968	101.838	123.131		122	-21.45	-22.23	-10.92	3.9	10.725	11.31	15.6	20.475	2.535	-44.46	-80.535	-65.91	-12.09	33.735	39.78	18.33	-0.195	-2.73	-1.95	-8.97	-14.43	-11.7	1.95	10.14	11.31	11.7	13.065	14.625	13.455	10.92	9.36	9.555
28.2314	1032.12	1059.94	1162.67	1086.38	860.354	726.074	488.835	411.923	159.956	118.218	65.0144	294.434	92.8402	103.462	124.323		123	-5.655	-7.215	-4.485	-2.145	-3.12	-0.78	11.505	11.895	-21.45	-70.59	-82.68	-40.365	14.625	36.27	30.81	22.425	22.425	18.525	7.605	3.51	7.995	10.725	7.02	3.705	1.17	-3.315	-9.36	-10.725	-2.535	7.605	8.385	1.95
28.2314	1030.37	1058.31	1161.55	1085.41	859.767	725.701	489.522	412.701	162.079	120.042	67.0243	294.059	94.4112	105.182	125.576		124	0	4.68	4.485	2.535	-1.17	-2.34	5.655	17.94	7.995	-36.855	-85.41	-82.68	-28.86	22.62	35.295	25.545	19.695	20.865	16.77	15.21	22.815	32.175	28.86	19.5	9.165	0	-10.92	-20.28	-21.84	-16.185	-5.07	5.655
28.2315	1028.65	1056.75	1160.43	1084.42	859.173	725.337	490.249	413.506	164.334	121.843	69.052	293.573	96.0059	106.992	126.888		125	3.9	0.39	-1.95	-6.63	-16.185	-19.11	-3.9	8.775	-20.67	-75.075	-89.7	-44.265	11.31	31.98	23.205	8.775	8.97	17.55	21.84	14.625	4.485	1.17	14.04	29.055	30.81	17.355	6.24	3.12	-2.925	-10.92	-10.725	-7.02
28.2315	1026.97	1055.27	1159.3	1083.43	858.574	724.986	491.015	414.343	166.711	123.618	71.0952	292.989	97.6202	108.886	128.257		126	-8.385	-14.04	-10.335	-6.435	-9.75	-13.065	-5.655	11.505	7.8	-29.055	-72.735	-72.345	-25.545	24.57	40.17	28.86	14.04	6.435	8.58	14.235	18.33	12.675	1.755	-2.925	1.17	3.315	-3.315	-6.24	-1.365	6.24	9.75	7.41
28.2316	1025.35	1053.86	1158.18	1082.43	857.97	724.653	491.813	415.214	169.199	125.366	73.1519	292.323	99.2498	110.855	129.679		127	-11.505	-5.07	6.63	16.38	15.21	10.725	16.185	21.45	-0.585	-52.455	-85.8	-62.01	-6.63	27.3	26.715	17.55	13.845	14.04	11.31	10.14	11.505	12.87	8.58	6.045	5.07	3.51	-2.145	-9.75	-9.165	-0.39	7.02	7.8
28.2316	1023.8	1052.53	1157.07	1081.43	857.359	724.338	492.639	416.119	171.782	127.087	75.221	291.593	100.89	112.891	131.15		128	-3.51	-4.485	1.365	3.705	-2.34	-5.07	9.75	23.985	-0.585	-59.475	-89.115	-53.82	2.925	31.005	26.715	15.99	14.04	18.525	25.935	25.35	14.235	4.68	6.045	10.725	4.68	-1.56	-1.365	3.12	3.51	1.755	-5.46	-15.015
28.2317	1022.31	1051.27	1155.97	1080.42	856.737	724.04	493.485	417.059	174.444	128.783	77.3015	290.817	102.536	114.985	132.666		129	-15.21	-9.165	8.97	14.43	-4.68	-20.865	-9.165	0.39	-26.52	-73.32	-79.56	-32.76	17.16	34.125	26.91	18.135	12.09	6.435	7.215	12.285	12.48	5.655	-4.485	-7.605	-0.78	13.065	22.62	19.695	11.7	3.9	1.95	4.875
28.2318	1020.89	1050.09	1154.87	1079.4	856.097	723.757	494.341	418.031	177.169	130.455	79.3932	290.014	104.183	117.129	134.221		130	3.705	5.07	5.07	2.535	-5.46	-9.36	2.73	25.35	19.11	-30.81	-78.195	-68.64	-13.65	30.42	37.245	25.545	18.33	15.795	13.845	10.53	8.775	9.555	11.505	14.235	9.75	-8.97	-24.57	-18.135	2.34	11.31	0.78	-14.04
28.2318	1019.54	1048.97	1153.78	1078.37	855.432	723.483	495.196	419.03	179.935	132.107	81.4956	289.204	105.825	119.311	135.809		131	-1.755	-4.095	1.755	8.19	5.655	4.29	10.92	6.435	-26.325	-67.665	-72.93	-34.32	15.015	42.705	41.925	27.495	12.285	8.19	9.75	9.945	4.68	-2.34	-3.315	-2.34	-5.07	-1.755	4.095	7.02	3.12	1.56	3.705	0.39
28.2319	1018.27	1047.91	1152.69	1077.31	854.73	723.21	496.038	420.05	182.725	133.743	83.609	288.409	107.456	121.522	137.426		132	-3.315	-9.36	-7.02	-2.73	-8.775	-12.48	2.145	22.62	13.26	-37.245	-81.9	-70.2	-17.355	21.645	22.23	6.825	2.73	11.7	20.085	22.425	16.575	8.97	6.435	8.19	6.045	1.95	5.07	13.845	16.38	7.995	-6.435	-18.135
28.2319	1017.05	1046.88	1151.58	1076.22	853.982	722.93	496.856	421.084	185.517	135.367	85.7333	287.649	109.072	123.752	139.063		133	8.58	8.58	7.215	7.995	4.68	-3.705	-2.535	13.065	10.335	-37.635	-92.235	-86.19	-21.645	34.905	43.29	25.935	20.085	24.18	23.985	16.185	9.555	10.53	17.55	18.135	7.02	-5.07	-5.07	0.39	0	-7.02	-10.92	-11.505
28.232	1015.89	1045.89	1150.45	1075.08	853.173	722.631	497.635	422.123	188.291	136.986	87.8685	286.944	110.665	125.99	140.715		134	18.915	15.6	9.75	5.46	1.95	2.145	12.48	27.69	19.305	-28.275	-79.95	-78.78	-27.69	16.575	24.57	20.28	21.255	21.255	10.92	6.045	11.895	15.21	8.19	2.34	7.41	13.065	12.285	6.24	0.195	-6.045	-11.115	-8.58
28.232	1014.77	1044.9	1149.27	1073.88	852.292	722.302	498.364	423.156	191.026	138.606	90.0146	286.316	112.231	128.227	142.373		135	-8.775	-7.215	1.365	3.12	-11.31	-19.89	-7.215	2.535	-21.45	-64.545	-70.98	-27.3	16.575	24.765	9.165	2.925	7.41	13.26	14.235	11.895	6.63	1.755	1.95	2.145	-0.78	-3.705	0.78	9.36	8.385	-1.17	-4.485	4.875
28.2321	1013.68	1043.91	1148.04	1072.6	851.323	721.929	499.027	424.172	193.704	140.232	92.1713	285.784	113.765	130.451	144.032		136	4.095	1.17	5.655	7.02	-5.07	-19.5	-16.185	5.46	10.92	-29.055	-77.415	-76.05	-25.155	24.375	36.66	24.57	19.305	22.23	20.865	12.48	7.215	11.7	16.38	15.015	9.165	2.535	-5.07	-12.48	-13.26	-5.655	2.925	2.73
28.2321	1012.6	1042.9	1146.74	1071.24	850.253	721.499	499.613	425.161	196.305	141.872	94.3381	285.366	115.261	132.654	145.684		137	-8.775	-7.215	-7.215	-12.87	-28.08	-36.27	-19.305	-1.755	-20.865	-71.565	-95.16	-56.16	7.41	42.9	41.73	30.03	28.08	30.225	32.76	27.105	14.625	2.925	0.78	7.605	13.26	11.31	5.85	2.925	3.51	3.9	2.925	3.705
28.2322	1011.53	1041.85	1145.35	1069.78	849.07	720.998	500.11	426.109	198.811	143.531	96.5144	285.079	116.716	134.826	147.321		138	-13.65	-10.725	-7.215	-11.115	-21.06	-20.865	-0.975	9.165	-20.085	-68.64	-77.805	-36.66	10.14	28.275	27.105	25.74	20.865	8.97	0.78	4.68	15.405	20.085	16.575	13.065	12.48	12.285	10.92	8.19	5.655	2.145	-1.17	-3.315
28.2322	1010.44	1040.74	1143.85	1068.2	847.76	720.411	500.507	427.004	201.209	145.218	98.6991	284.936	118.127	136.959	148.936		139	-2.925	-5.07	-8.19	-14.235	-23.01	-23.595	-8.385	8.97	-0.78	-44.85	-77.415	-58.5	0.39	45.63	47.19	26.52	18.135	26.91	37.245	38.22	35.295	29.25	20.865	16.77	16.575	14.235	3.315	-6.045	-7.02	-4.095	-2.34	-2.925
28.2323	1009.31	1039.55	1142.23	1066.49	846.314	719.726	500.793	427.834	203.482	146.937	100.891	284.95	119.493	139.046	150.524		140	0	2.535	14.82	22.815	14.04	4.095	6.24	8.58	-17.94	-60.84	-77.415	-46.41	0.78	24.57	24.375	20.28	22.23	19.11	12.48	10.335	15.6	14.625	4.485	-5.655	-3.51	1.95	-3.12	-13.65	-14.04	-2.145	5.265	1.755
28.2323	1008.13	1038.29	1140.47	1064.64	844.723	718.93	500.96	428.588	205.62	148.694	103.089	285.13	120.812	141.078	152.078		141	-11.7	-11.505	-7.02	-5.07	-7.8	-11.505	-4.29	14.04	12.675	-29.055	-75.855	-68.25	-13.455	26.91	24.96	14.82	19.89	30.03	23.79	12.285	14.82	24.96	26.715	18.525	11.7	6.24	-3.315	-10.14	-1.17	15.015	17.94	3.12
28.2324	1006.89	1036.92	1138.57	1062.64	842.981	718.012	501.002	429.254	207.612	150.494	105.291	285.481	122.086	143.051	153.593		142	-7.215	-3.705	4.095	7.605	3.705	-0.195	4.095	-0.39	-33.54	-79.365	-90.675	-48.555	4.68	31.2	33.345	32.565	29.445	20.085	12.285	13.065	18.525	13.845	3.12	-4.29	-0.195	7.995	10.53	7.8	1.755	-4.68	-9.555	-10.335
28.2324	1005.57	1035.45	1136.5	1060.48	841.083	716.963	500.914	429.823	209.451	152.34	107.496	286.007	123.317	144.959	155.063		143	13.65	13.065	13.26	8.97	0.39	-2.535	11.505	25.545	7.8	-46.215	-85.995	-68.835	-18.135	14.82	14.82	5.85	1.56	4.29	8.19	7.215	3.51	4.485	13.845	26.52	30.225	28.08	23.595	15.405	4.485	-4.68	-10.14	-13.065
28.2325	1004.16	1033.86	1134.27	1058.16	839.029	715.775	500.693	430.283	211.132	154.235	109.701	286.707	124.509	146.8	156.484		144	11.895	4.68	-4.68	-9.165	-3.12	9.36	23.985	18.135	-23.985	-77.22	-81.9	-27.495	31.98	47.385	29.055	8.385	7.995	18.33	21.255	10.92	-1.755	-4.68	-2.535	-5.655	-8.19	-3.705	4.68	5.655	0.585	-0.975	3.51	7.995
28.2325	1002.64	1032.15	1131.86	1055.69	836.821	714.442	500.338	430.628	212.653	156.179	111.905	287.577	125.667	148.569	157.855		145	-12.675	-6.045	3.9	3.705	-6.045	-6.825	7.41	13.65	-17.355	-69.615	-87.555	-51.09	5.46	35.88	31.98	16.77	8.775	11.115	16.185	18.525	15.21	11.895	9.945	9.165	8.19	7.605	5.265	0	-6.045	-7.8	-9.555	-11.115
28.2325	1001.02	1030.32	1129.29	1053.05	834.462	712.961	499.85	430.852	214.013	158.173	114.106	288.612	126.799	150.267	159.171		146	2.73	5.265	2.34	-3.9	-11.115	-9.75	7.02	22.23	-6.045	-73.515	-111.93	-78.195	-8.775	30.225	28.665	20.085	21.06	22.815	17.94	13.845	12.675	8.97	-1.17	-8.58	-5.655	3.705	8.97	7.02	5.265	6.24	6.825	5.85
28.2326	999.287	1028.37	1126.55	1050.27	831.962	711.331	499.232	430.948	215.215	160.214	116.302	289.801	127.912	151.893	160.431		147	-20.865	-7.41	8.775	12.285	5.85	1.56	10.53	26.13	16.77	-32.565	-85.41	-82.095	-26.13	24.57	38.61	32.175	25.935	20.28	10.725	1.755	0.39	5.265	8.58	7.41	2.34	1.17	6.045	10.53	8.775	2.535	1.17	4.68
28.2326	997.444	1026.3	1123.64	1047.34	829.33	709.556	498.489	430.914	216.264	162.3	118.49	291.132	129.016	153.448	161.636		148	-6.24	-9.75	-7.02	-3.315	-3.12	-0.195	13.65	23.985	-2.73	-63.765	-101.205	-76.245	-15.99	25.545	35.88	34.125	32.175	23.205	17.55	22.62	31.98	30.615	20.67	13.845	9.555	3.12	-2.34	-1.755	-1.95	-4.68	-6.63	0.39
28.2327	995.495	1024.13	1120.59	1044.28	826.579	707.638	497.627	430.749	217.168	164.423	120.669	292.59	130.121	154.934	162.785		149	-0.585	3.705	7.995	5.46	-3.315	-4.875	9.165	15.795	-15.21	-61.62	-68.445	-22.035	29.64	44.265	31.98	16.575	8.97	11.7	17.745	18.525	10.53	1.95	-0.975	-0.585	-2.925	-2.535	0.39	3.9	2.73	0.195	-3.51	-7.215
28.2327	993.445	1021.86	1117.41	1041.1	823.724	705.586	496.655	430.453	217.934	166.578	122.836	294.16	131.237	156.354	163.88		150	-4.875	-12.48	-8.58	-2.34	-6.63	-11.31	6.24	27.69	5.85	-57.915	-97.11	-63.96	-1.365	31.005	31.59	29.445	29.445	18.72	8.58	13.065	25.35	23.205	9.165	2.145	3.9	2.535	-2.73	-2.34	0.585	-2.73	-10.53	-10.14
28.2328	991.306	1019.5	1114.1	1037.83	820.784	703.409	495.582	430.03	218.575	168.754	124.99	295.821	132.374	157.714	164.923		151	-28.665	-19.11	1.17	10.53	3.12	-1.95	5.85	5.265	-25.74	-67.08	-70.59	-27.69	19.89	35.88	24.375	12.87	13.065	20.085	21.06	16.185	12.09	12.09	13.065	13.65	14.235	15.21	12.675	5.265	-0.975	-3.12	-3.51	-7.41
28.2328	989.09	1017.08	1110.7	1034.48	817.775	701.121	494.42	429.485	219.103	170.943	127.128	297.554	133.543	159.016	165.916		152	-5.85	-1.17	1.755	1.365	-3.9	-1.755	10.53	19.305	-7.41	-59.67	-84.825	-46.995	12.87	33.15	13.065	-3.51	4.485	16.38	14.82	10.53	15.795	21.255	16.965	8.775	6.045	11.7	15.015	13.26	4.095	-7.41	-10.725	-4.485
28.2329	986.813	1014.61	1107.23	1031.07	814.718	698.735	493.181	428.825	219.531	173.13	129.247	299.337	134.752	160.267	166.864		153	2.73	-1.17	0.39	3.51	-0.975	-5.46	3.9	11.895	-9.165	-60.45	-91.65	-64.545	-7.8	27.105	27.69	22.62	23.79	22.62	15.015	12.675	11.115	6.825	6.045	14.82	22.815	17.94	3.51	-4.485	1.17	8.19	3.9	-6.63
28.2329	984.492	1012.1	1103.71	1027.63	811.634	696.268	491.878	428.059	219.874	175.303	131.343	301.15	136.01	161.471	167.77		154	-8.97	-10.14	-6.24	-4.29	-9.75	-16.77	-7.41	12.285	10.14	-36.66	-87.75	-85.605	-29.835	22.035	33.93	24.57	18.72	19.305	14.43	5.85	6.825	16.77	21.255	14.43	1.17	-3.315	0.78	6.045	4.29	-0.39	-3.705	-3.9
28.233	982.146	1009.58	1100.16	1024.17	808.542	693.738	490.525	427.2	220.147	177.448	133.415	302.968	137.323	162.635	168.64		155	-10.92	-7.41	-0.975	1.755	1.365	11.895	35.685	33.345	-19.89	-82.68	-86.58	-32.37	16.575	25.35	14.43	9.945	13.845	18.33	21.06	17.355	9.555	2.535	0.78	4.485	6.825	8.385	11.115	11.31	2.925	-11.505	-14.625	-6.24
28.233	979.795	1007.07	1096.62	1020.73	805.463	691.165	489.136	426.259	220.364	179.548	135.455	304.771	138.695	163.762	169.478		156	-9.75	-3.51	2.73	4.095	1.365	0.39	12.48	32.76	26.91	-27.105	-82.095	-76.635	-17.745	31.395	33.54	12.48	8.58	28.275	48.75	39.39	3.51	-25.935	-28.47	-17.16	-14.235	-21.45	-22.62	-12.285	0.39	7.02	0.78	-6.63
28.2331	977.46	1004.59	1093.11	1017.32	802.416	688.568	487.725	425.251	220.541	181.589	137.46	306.537	140.128	164.858	170.291		157	-7.605	-0.585	15.6	23.4	14.235	2.73	4.875	12.675	-7.8	-59.085	-91.065	-63.96	-7.8	21.06	18.525	21.84	39.975	40.56	13.065	-17.94	-28.08	-23.205	-18.72	-16.575	-11.31	-3.9	-1.95	-1.56	2.145	9.945	10.335	6.825
28.2331	975.162	1002.17	1089.66	1013.97	799.419	685.968	486.306	424.193	220.69	183.555	139.423	308.246	141.622	165.927	171.082		158	-0.78	-1.365	-3.9	-8.385	-12.87	-11.115	1.365	8.58	-13.845	-57.525	-78.39	-53.04	-0.195	31.98	35.1	26.13	20.67	16.965	14.04	11.31	9.945	6.24	0.585	-3.12	-0.585	4.095	6.825	7.995	7.8	8.97	8.775	5.46
28.2332	972.92	999.816	1086.28	1010.69	796.488	683.386	484.893	423.101	220.824	185.432	141.336	309.879	143.173	166.972	171.859		159	-5.85	-3.9	0.975	-0.585	-11.895	-19.11	-6.825	11.31	-6.045	-59.67	-93.015	-64.935	-6.435	28.275	26.715	19.5	21.645	23.4	15.405	3.9	5.655	12.48	12.87	9.75	6.825	10.335	11.7	8.97	0.975	-5.265	-5.85	-3.51
28.2333	970.755	997.557	1083.02	1007.51	793.639	680.84	483.499	421.992	220.955	187.206	143.192	311.419	144.776	167.997	172.626		160	3.315	-1.365	0	4.095	2.145	-1.365	8.385	19.11	-0.195	-54.6	-91.26	-67.08	-6.825	29.835	25.155	11.31	14.04	23.205	24.375	13.65	2.145	-3.315	0.195	4.875	10.725	12.675	9.945	2.535	-4.485	-2.145	4.29	10.725
28.2333	968.683	995.41	1079.87	1004.44	790.883	678.351	482.137	420.884	221.093	188.867	144.98	312.855	146.422	169.004	173.389		161	-7.41	-2.73	-5.85	-18.33	-27.69	-19.5	3.12	15.405	-6.24	-51.48	-72.735	-46.41	2.145	28.275	29.055	28.86	37.245	35.88	19.11	1.95	-3.9	-1.17	-0.585	-6.24	-9.945	-6.435	-0.585	-0.195	-5.265	-6.435	-0.39	5.655
28.2334	966.721	993.391	1076.88	1001.5	788.23	675.936	480.818	419.795	221.247	190.406	146.692	314.174	148.101	169.995	174.152		162	0.39	1.17	-2.145	-12.87	-18.525	-8.97	18.135	29.055	-1.365	-57.33	-80.535	-50.505	2.145	37.05	45.825	40.95	28.08	14.43	7.8	9.36	12.48	9.36	5.265	1.17	-4.095	-9.36	-7.995	0.585	11.7	15.99	7.995	-9.165
28.2334	964.884	991.516	1074.04	998.708	785.687	673.612	479.554	418.744	221.424	191.817	148.319	315.371	149.801	170.971	174.919		163	-7.605	-25.935	-21.645	-6.045	0.78	3.12	16.38	19.89	-15.405	-67.665	-79.365	-38.22	9.36	29.055	31.98	30.81	23.4	9.36	1.755	4.875	8.385	10.725	11.505	8.385	-4.095	-13.845	-15.99	-14.235	-13.455	-6.045	4.095	7.605
28.2335	963.183	989.796	1071.38	996.064	783.261	671.392	478.354	417.746	221.631	193.097	149.852	316.443	151.507	171.934	175.695		164	1.56	11.115	27.69	23.79	-2.145	-20.67	-10.53	-3.9	-36.66	-82.095	-82.29	-35.49	7.215	22.23	23.79	29.64	31.59	23.985	15.405	12.87	16.38	20.67	19.305	11.115	-0.975	-7.215	-1.56	3.705	0.78	-9.36	-14.43	-7.215
28.2335	961.627	988.242	1068.9	993.579	780.953	669.291	477.229	416.82	221.872	194.249	151.284	317.394	153.203	172.885	176.481		165	15.015	10.725	7.8	6.24	-2.145	-9.945	2.145	14.625	-9.75	-60.645	-78	-39.585	12.285	32.175	26.325	19.305	17.355	12.285	6.045	8.58	17.745	23.4	24.57	14.82	-2.535	-10.335	-0.78	11.31	7.8	-7.41	-15.795	-17.16
28.2336	960.224	986.86	1066.62	991.259	778.763	667.317	476.186	415.979	222.154	195.278	152.61	318.229	154.875	173.824	177.281		166	-7.215	-3.705	1.95	10.92	14.04	9.945	12.48	17.55	-2.34	-46.215	-70.98	-48.75	-5.46	22.425	30.42	29.055	22.23	7.41	-6.24	-4.29	9.36	18.72	18.135	11.31	4.095	-0.585	-4.095	-7.41	-6.825	-1.755	3.315	-0.195
28.2336	958.977	985.655	1064.52	989.107	776.691	665.48	475.234	415.24	222.48	196.195	153.825	318.959	156.505	174.753	178.095		167	4.68	2.535	0	-7.605	-13.065	-1.56	26.325	33.93	-9.945	-66.105	-68.64	-17.745	26.52	32.37	25.74	28.665	28.47	17.355	7.995	4.29	0	-4.875	-4.29	-3.12	-8.97	-13.455	-9.945	-1.56	0.975	-0.975	-1.56	0.39
28.2337	957.887	984.628	1062.63	987.123	774.733	663.785	474.377	414.615	222.854	197.013	154.93	319.601	158.078	175.673	178.924		168	11.7	4.29	-4.095	-4.875	-4.29	-2.535	7.8	16.965	0	-50.115	-84.045	-59.085	0.585	42.705	44.655	26.52	16.185	14.82	13.455	8.19	2.145	3.12	7.605	9.555	5.655	1.17	-2.535	-4.485	-4.875	-0.78	6.045	7.8
28.2337	956.954	983.778	1060.93	985.306	772.884	662.235	473.623	414.116	223.281	197.752	155.924	320.174	159.58	176.585	179.768		169	0.39	10.92	13.845	3.315	-10.92	-9.75	5.265	6.435	-27.105	-74.49	-85.215	-42.51	13.26	36.855	25.935	12.09	13.455	21.645	18.33	8.775	5.85	13.65	22.425	25.155	21.84	14.235	3.9	-2.535	-3.51	-1.17	-1.56	-1.17
28.2338	956.172	983.101	1059.41	983.653	771.138	660.833	472.975	413.752	223.764	198.433	156.813	320.701	160.997	177.492	180.628		170	-15.6	-9.75	1.755	9.945	10.53	13.065	20.865	18.72	-11.7	-56.355	-68.835	-31.2	19.305	45.24	43.485	33.345	27.885	24.765	21.84	18.33	13.455	2.73	-5.655	-6.435	-4.095	-4.875	-10.725	-12.48	-10.92	-6.63	0.195	7.8
28.2338	955.535	982.59	1058.08	982.158	769.488	659.578	472.438	413.532	224.308	199.082	157.604	321.208	162.317	178.395	181.501		171	-2.925	-11.505	-14.235	-10.53	-8.775	-7.995	-0.195	16.185	12.285	-32.565	-84.435	-84.435	-34.32	13.65	29.64	25.35	19.695	18.135	12.675	5.655	3.51	5.46	4.485	3.12	2.73	3.51	3.705	3.9	8.775	12.48	13.65	12.675
28.2339	955.035	982.237	1056.92	980.814	767.926	658.466	472.015	413.463	224.917	199.728	158.305	321.724	163.531	179.298	182.387		172	4.68	1.17	-1.365	-7.41	-15.99	-10.725	11.7	20.28	-16.185	-68.445	-77.415	-32.76	12.675	24.375	22.035	28.08	30.81	16.77	1.365	5.46	15.99	11.7	-0.39	-6.24	-4.095	-2.925	-1.755	1.95	6.045	7.995	7.215	7.995
28.2339	954.661	982.031	1055.93	979.612	766.444	657.494	471.706	413.548	225.595	200.4	158.929	322.278	164.633	180.204	183.284		173	-4.29	-0.585	3.9	2.535	-0.78	4.875	16.965	9.75	-34.32	-83.655	-84.63	-30.615	25.35	40.17	26.325	18.135	22.035	30.03	31.005	27.69	17.745	1.17	-14.82	-19.5	-7.215	10.335	15.6	8.19	-3.315	-8.97	-11.7	-15.795
28.234	954.401	981.959	1055.08	978.545	765.035	656.656	471.513	413.791	226.349	201.13	159.489	322.901	165.617	181.117	184.189		174	-7.995	-4.29	0.195	0	-6.825	-10.14	-1.95	1.755	-24.765	-75.66	-91.845	-47.19	13.455	40.56	36.66	27.885	24.57	19.695	18.33	22.62	25.935	22.035	18.135	18.135	13.26	-1.95	-10.53	-5.655	3.12	2.34	-2.34	-2.535
28.234	954.241	982.006	1054.36	977.601	763.691	655.943	471.437	414.192	227.183	201.95	160.002	323.622	166.482	182.04	185.102		175	-7.995	-15.6	-17.94	-15.015	-11.115	-2.145	15.795	19.11	-24.375	-93.21	-112.32	-60.255	2.34	25.74	20.085	18.72	24.375	26.325	20.865	16.575	15.405	16.185	18.135	19.11	18.915	14.82	10.335	8.97	12.09	10.92	8.97	10.725
28.234	954.167	982.157	1053.76	976.769	762.405	655.348	471.475	414.751	228.103	202.891	160.484	324.469	167.229	182.977	186.019		176	11.31	1.56	-8.97	-6.435	-1.17	2.535	9.555	16.965	0.39	-46.02	-76.83	-57.525	-12.675	14.82	20.67	23.205	25.545	19.305	10.725	7.41	9.165	11.31	11.505	10.92	9.165	10.335	14.04	17.16	11.115	1.365	-2.925	3.315
28.2341	954.164	982.395	1053.27	976.039	761.17	654.859	471.626	415.464	229.115	203.983	160.952	325.47	167.862	183.933	186.938		177	21.255	21.255	10.53	-3.9	-13.845	-8.19	10.53	16.77	-15.795	-71.175	-96.33	-62.595	-2.34	37.635	45.63	39.975	29.835	19.89	16.185	21.84	25.35	9.165	-17.16	-33.93	-32.175	-19.305	-4.875	1.365	-0.975	-3.12	-0.78	5.85
28.2341	954.216	982.702	1052.86	975.397	759.982	654.467	471.887	416.328	230.224	205.254	161.427	326.645	168.387	184.913	187.859		178	-0.975	2.145	1.365	2.73	5.07	4.68	11.31	21.45	10.725	-33.735	-77.22	-70.005	-18.33	27.885	37.83	26.52	16.965	15.795	19.11	21.06	16.965	8.97	0.39	-4.29	-3.315	-0.39	-2.145	-4.68	-1.56	4.875	7.41	3.315
28.2342	954.309	983.06	1052.51	974.834	758.834	654.16	472.255	417.336	231.436	206.729	161.926	328.014	168.813	185.921	188.779		179	-12.87	-16.77	-9.75	-6.24	-11.31	-5.07	19.695	30.225	-8.19	-64.74	-73.125	-25.935	21.84	40.17	38.61	32.565	21.84	14.625	19.305	21.06	7.215	-10.92	-11.115	2.34	6.435	-2.535	-7.215	-2.34	3.9	-0.78	-12.675	-17.94
28.2342	954.427	983.453	1052.22	974.337	757.724	653.927	472.724	418.481	232.756	208.43	162.467	329.59	169.15	186.96	189.697		180	-5.07	-10.725	-7.995	0.585	2.34	2.73	10.53	23.205	14.82	-31.005	-80.34	-78.195	-25.155	24.18	36.855	27.105	20.475	21.645	25.545	31.59	33.15	24.765	10.14	6.045	10.335	0.39	-24.765	-35.49	-17.16	4.68	7.605	-4.875
28.2343	954.555	983.862	1051.96	973.894	756.647	653.754	473.291	419.754	234.188	210.373	163.068	331.382	169.411	188.036	190.611		181	-0.78	-4.485	-8.58	-8.97	-7.02	-1.95	10.725	8.97	-27.885	-79.17	-86.58	-42.51	6.24	23.79	21.06	15.405	13.26	12.87	18.72	22.425	14.625	-1.365	-7.02	6.045	18.72	18.72	7.8	4.875	12.87	17.55	13.26	4.095
28.2343	954.68	984.27	1051.72	973.496	755.603	653.631	473.948	421.145	235.737	212.572	163.746	333.393	169.611	189.153	191.521		182	12.48	12.285	7.02	-1.95	-6.435	0.195	16.185	22.23	-2.73	-51.285	-75.075	-47.58	3.51	33.93	35.49	26.715	21.84	18.135	12.48	6.045	5.07	7.605	8.97	11.115	13.845	8.97	-8.19	-24.765	-23.595	-7.605	-1.56	-9.555
28.2344	954.789	984.662	1051.48	973.131	754.59	653.545	474.689	422.644	237.405	215.034	164.516	335.619	169.767	190.313	192.427		183	1.755	-11.505	-18.135	-13.845	-5.655	-2.535	1.17	5.655	-15.99	-61.23	-91.065	-68.055	-16.77	23.205	38.22	36.66	29.835	28.08	32.565	34.515	27.885	16.965	9.945	11.31	12.285	8.19	3.51	-0.195	-0.195	0.78	2.73	2.925
28.2344	954.871	985.023	1051.23	972.79	753.607	653.486	475.508	424.239	239.194	217.762	165.393	338.052	169.896	191.519	193.329		184	-15.21	-13.65	1.95	9.75	-1.365	-12.87	-4.68	13.455	8.97	-33.54	-75.66	-68.445	-18.915	25.545	33.15	15.795	0.195	2.535	16.185	19.695	5.07	-13.26	-20.865	-20.28	-16.77	-13.845	-6.63	-1.56	2.34	4.485	5.07	8.97
28.2345	954.914	985.342	1050.95	972.465	752.656	653.442	476.397	425.918	241.106	220.755	166.389	340.676	170.016	192.776	194.226		185	6.435	8.97	10.335	4.68	-6.63	-4.29	18.135	29.64	-4.68	-65.91	-87.36	-45.045	9.165	25.35	17.55	14.235	16.77	13.065	6.24	7.215	14.625	16.575	10.53	2.145	-0.585	-0.39	0.195	-0.975	-3.12	-3.315	0	4.68
28.2345	954.91	985.606	1050.64	972.147	751.737	653.405	477.349	427.669	243.141	224.006	167.514	343.47	170.145	194.084	195.12		186	0.975	-2.145	-1.56	6.63	6.435	-9.165	-17.55	-1.95	4.29	-34.71	-83.265	-82.485	-31.005	13.845	21.84	10.53	-0.78	-6.825	-2.34	14.04	25.74	22.815	11.895	9.165	16.77	24.765	23.4	14.625	10.92	15.015	15.6	4.875
28.2346	954.851	985.807	1050.28	971.832	750.852	653.366	478.358	429.479	245.298	227.503	168.776	346.409	170.303	195.446	196.011		187	-11.895	-10.92	-14.04	-12.87	-12.285	-10.725	3.9	15.795	-10.14	-64.545	-80.34	-31.98	26.13	39.975	24.375	15.99	21.45	23.985	18.525	17.16	15.795	13.26	14.235	21.06	24.18	17.94	3.315	-4.29	-4.875	-3.705	-5.07	-7.02
28.2346	954.732	985.939	1049.87	971.513	750.002	653.316	479.414	431.335	247.574	231.23	170.182	349.464	170.508	196.861	196.899		188	-4.095	6.825	15.015	14.43	5.265	4.875	19.5	20.28	-23.4	-82.485	-92.43	-46.8	4.29	19.305	16.965	16.77	20.475	20.865	16.185	12.87	10.92	8.775	6.045	5.265	6.435	9.945	15.21	20.475	20.28	11.895	2.34	1.755
28.2347	954.546	985.997	1049.4	971.187	749.192	653.251	480.512	433.225	249.966	235.167	171.735	352.6	170.778	198.33	197.785		189	6.045	2.73	3.705	11.505	13.065	7.8	7.605	4.485	-28.08	-74.295	-81.315	-33.345	18.135	29.64	12.09	1.365	9.36	21.84	25.935	22.23	13.455	5.07	2.535	5.85	7.215	3.9	0.585	-0.195	-3.315	-10.53	-11.895	-5.85
28.2347	954.291	985.98	1048.87	970.851	748.422	653.165	481.643	435.135	252.468	239.29	173.436	355.783	171.129	199.853	198.671		190	4.68	12.285	15.405	8.97	1.17	5.265	23.01	24.18	-16.185	-71.76	-84.24	-39.975	14.82	34.71	28.275	21.45	20.475	20.28	18.72	16.575	10.92	3.12	-0.585	3.9	7.995	-0.195	-11.31	-15.6	-13.455	-13.455	-16.77	-16.185
28.2348	953.966	985.888	1048.28	970.503	747.697	653.056	482.802	437.055	255.074	243.571	175.285	358.974	171.576	201.425	199.556		191	-2.34	-7.215	-15.015	-17.94	-11.31	1.56	12.48	10.725	-17.16	-62.985	-80.34	-46.02	5.46	27.495	29.25	36.66	46.215	37.635	19.5	11.7	10.725	3.705	-0.78	8.19	22.815	22.425	13.65	4.68	0.78	-4.095	-10.335	-13.845
28.2349	953.57	985.723	1047.62	970.143	747.019	652.921	483.982	438.971	257.776	247.982	177.278	362.135	172.131	203.046	200.44		192	-15.015	-17.745	-3.705	7.995	3.315	-3.12	8.19	14.235	-19.5	-76.245	-97.305	-62.01	-6.045	31.785	44.46	42.705	31.395	21.84	23.205	30.81	28.86	9.36	-8.58	-5.46	6.435	9.165	3.12	1.56	5.07	2.145	-4.875	-14.43
28.2349	953.105	985.491	1046.91	969.772	746.391	652.76	485.176	440.873	260.566	252.489	179.411	365.23	172.806	204.71	201.323		193	5.265	2.535	-1.17	-1.365	1.365	5.46	14.625	24.765	13.26	-29.055	-67.08	-61.425	-20.865	11.505	18.72	19.89	27.885	28.665	13.26	-9.555	-19.5	-15.405	-13.65	-19.11	-22.23	-13.26	-1.17	6.045	8.19	14.04	16.575	12.675
28.235	952.573	985.198	1046.14	969.391	745.816	652.575	486.379	442.749	263.432	257.059	181.675	368.221	173.609	206.413	202.205		194	-0.39	3.315	2.34	3.12	0.975	-5.655	-5.655	2.34	-10.53	-55.185	-90.87	-74.295	-16.965	24.18	32.955	30.81	32.955	32.37	24.765	20.28	21.84	21.255	13.65	6.825	9.36	14.235	13.455	7.605	4.875	6.435	7.41	1.95
28.235	951.979	984.851	1045.33	969.003	745.296	652.369	487.585	444.59	266.363	261.657	184.061	371.075	174.543	208.149	203.085		195	-6.045	8.385	22.035	25.545	19.305	9.165	7.605	11.505	-6.435	-49.92	-83.655	-65.52	-18.915	9.75	11.115	13.065	24.375	23.01	6.825	-8.385	-7.215	2.535	10.14	12.285	7.605	-1.17	-4.68	-0.39	3.315	0.975	-0.975	1.17
28.2351	951.329	984.459	1044.48	968.612	744.834	652.144	488.791	446.386	269.346	266.248	186.558	373.76	175.612	209.912	203.961		196	-1.56	-3.705	-0.195	-7.8	-21.255	-13.26	21.255	31.005	-17.16	-75.855	-79.17	-30.42	14.43	29.64	29.64	29.25	24.96	15.99	9.555	10.725	14.82	14.625	10.725	12.285	12.09	7.995	1.17	-0.975	-0.975	-5.265	-7.02	-1.755
28.2351	950.629	984.033	1043.6	968.221	744.432	651.908	489.991	448.129	272.37	270.796	189.155	376.25	176.816	211.693	204.832		197	-0.78	2.34	5.265	9.555	10.335	4.095	0.195	6.045	0.975	-40.17	-86.19	-82.875	-25.155	31.98	43.68	24.375	10.14	9.75	12.09	9.555	1.56	-4.485	-3.12	8.19	16.38	12.09	2.145	2.925	12.09	15.99	9.75	4.485
28.2352	949.887	983.583	1042.7	967.835	744.092	651.666	491.184	449.813	275.418	275.268	191.836	378.52	178.151	213.487	205.696		198	-19.89	-11.895	-1.755	-1.56	-14.43	-21.45	-1.95	27.69	18.72	-38.22	-79.365	-51.48	15.21	48.945	33.345	12.87	11.31	10.92	0.585	-3.705	6.63	17.355	14.625	7.41	7.8	10.335	8.58	0.975	-5.85	-10.53	-7.605	0.585
28.2352	949.112	983.119	1041.79	967.46	743.815	651.426	492.366	451.431	278.479	279.632	194.587	380.553	179.613	215.285	206.553		199	-9.555	-16.38	-12.675	-0.195	1.17	-4.875	-0.78	11.7	-3.705	-58.5	-98.865	-77.805	-15.99	25.35	26.52	13.455	13.845	20.28	17.16	9.36	6.045	8.97	7.8	5.07	5.85	7.41	3.705	-4.095	-3.12	3.12	5.265	6.045
28.2353	948.315	982.654	1040.9	967.1	743.602	651.196	493.536	452.98	281.536	283.856	197.392	382.334	181.192	217.079	207.399		200	5.46	-1.755	-8.97	-15.99	-23.205	-17.355	6.63	22.035	-7.02	-60.84	-79.365	-42.9	3.12	19.89	12.09	12.09	20.67	26.13	20.085	14.82	13.65	12.675	6.825	2.535	5.46	9.555	8.385	4.095	1.17	1.95	2.145	-1.56
28.2353	947.506	982.197	1040.02	966.762	743.455	650.986	494.693	454.456	284.576	287.913	200.235	383.854	182.881	218.863	208.235		201	7.215	3.9	4.095	5.85	2.925	3.315	14.82	32.955	22.23	-29.055	-72.54	-62.595	-15.21	12.87	6.825	0	7.605	15.21	11.895	9.36	15.405	19.89	14.04	2.34	-4.095	-4.68	-2.34	-2.535	-2.925	-3.9	-6.63	-8.58
28.2354	946.695	981.759	1039.17	966.452	743.374	650.804	495.839	455.857	287.586	291.778	203.1	385.107	184.666	220.629	209.058		202	8.58	3.9	-2.925	-11.31	-19.305	-15.015	3.51	22.815	1.95	-53.625	-88.14	-56.745	7.02	45.045	45.825	35.88	29.445	24.96	16.575	13.26	12.87	8.19	0.39	-3.315	-1.56	-0.975	-4.485	-5.46	-2.535	0.195	-3.705	-7.8
28.2354	945.896	981.349	1038.36	966.174	743.358	650.661	496.972	457.184	290.551	295.428	205.968	386.094	186.536	222.37	209.868		203	-0.39	-0.585	1.56	2.34	-0.975	-3.705	-0.195	5.85	-14.04	-57.135	-84.63	-62.205	-12.285	21.45	27.3	24.57	24.57	17.745	7.605	8.385	20.67	25.35	12.87	0	1.365	9.555	7.215	-1.56	-1.95	5.265	11.31	8.775
28.2355	945.12	980.977	1037.61	965.935	743.408	650.566	498.097	458.438	293.459	298.844	208.823	386.818	188.476	224.08	210.663		204	7.995	9.75	6.24	1.755	-2.535	-6.435	-1.17	2.73	-18.915	-62.985	-82.485	-47.385	12.285	43.485	35.1	15.795	8.58	12.48	8.97	-0.78	-3.9	6.045	14.82	12.09	4.68	2.535	6.435	8.19	4.485	1.17	1.56	6.825
28.2355	944.379	980.649	1036.93	965.74	743.523	650.528	499.214	459.621	296.298	302.012	211.647	387.286	190.471	225.753	211.444		205	1.17	1.56	-0.975	2.34	6.63	9.165	14.625	16.77	-3.9	-50.895	-82.485	-62.01	-8.385	28.47	36.465	31.785	30.42	27.69	21.255	14.82	15.015	15.21	9.555	0	-7.8	-6.24	1.95	6.63	1.755	-7.8	-8.775	1.17
28.2355	943.684	980.372	1036.32	965.595	743.702	650.555	500.326	460.736	299.057	304.919	214.424	387.507	192.504	227.385	212.21		206	4.68	-5.85	-14.82	-15.405	-8.19	1.755	12.09	12.09	-18.525	-68.055	-93.6	-65.325	-7.995	32.37	41.145	30.03	19.11	19.695	26.52	25.935	7.215	-11.31	-14.43	-5.265	0	-5.85	-11.895	-5.655	4.485	9.75	4.875	0.195
28.2356	943.048	980.153	1035.79	965.504	743.945	650.655	501.438	461.789	301.727	307.558	217.136	387.494	194.559	228.97	212.961		207	9.555	7.8	2.925	2.145	-2.925	-9.36	-4.095	13.845	6.825	-42.315	-85.995	-71.565	-14.82	27.105	35.295	27.495	20.67	18.915	15.99	11.31	9.555	13.26	12.285	5.07	-2.73	-5.85	-2.34	1.95	4.68	5.85	6.435	5.655
28.2356	942.481	979.994	1035.36	965.472	744.251	650.835	502.552	462.784	304.299	309.925	219.766	387.261	196.619	230.505	213.696		208	-3.51	-10.725	-5.265	-4.68	-11.505	-10.14	0.78	-0.78	-34.32	-77.61	-79.17	-36.855	3.51	15.6	14.235	15.015	17.16	18.72	21.84	19.11	5.46	-4.095	1.95	13.065	14.04	3.12	-8.775	-15.795	-16.575	-9.165	4.29	13.26
28.2357	941.993	979.901	1035.03	965.504	744.619	651.101	503.673	463.728	306.765	312.019	222.301	386.824	198.666	231.986	214.415		209	-6.24	-15.6	-17.55	-9.75	-3.705	-5.655	-1.365	11.7	6.045	-38.22	-82.875	-69.81	-11.7	31.98	32.175	16.965	12.285	19.11	21.255	16.77	14.625	19.695	25.545	24.96	17.94	11.895	7.8	5.655	-0.78	-7.995	-9.75	-0.195
28.2357	941.593	979.875	1034.8	965.603	745.047	651.456	504.802	464.626	309.117	313.842	224.724	386.199	200.682	233.408	215.118		210	-6.63	-4.68	2.925	11.7	9.75	6.435	15.795	25.545	0.39	-51.87	-81.51	-56.94	-6.24	29.055	34.905	27.69	20.67	12.87	2.73	-0.585	4.875	11.505	7.215	-1.17	-2.145	5.265	8.58	4.875	1.56	1.365	2.34	0.975
28.2358	941.289	979.917	1034.69	965.774	745.536	651.904	505.943	465.484	311.352	315.4	227.021	385.405	202.649	234.768	215.804		211	1.95	5.07	3.12	-0.39	-6.24	-3.705	8.97	13.065	-18.33	-66.69	-78	-34.32	18.135	32.76	17.745	8.97	14.82	18.72	12.285	1.17	-1.365	2.925	5.655	3.9	2.535	2.73	2.145	-4.29	-13.065	-15.6	-9.36	0.195
28.2358	941.088	980.026	1034.69	966.019	746.083	652.446	507.099	466.311	313.463	316.702	229.18	384.457	204.551	236.064	216.474		212	-30.81	-29.64	-18.915	-5.265	0.195	2.145	9.36	14.82	-4.68	-52.845	-93.6	-79.56	-20.085	30.42	40.95	28.47	21.84	23.4	23.205	16.575	11.505	10.92	11.895	12.285	7.41	2.145	3.51	11.31	14.04	6.435	-0.585	2.34
28.2359	940.993	980.201	1034.8	966.341	746.69	653.081	508.272	467.11	315.448	317.76	231.188	383.373	206.369	237.29	217.125		213	-0.585	-2.34	-1.365	-5.265	-10.14	-5.46	10.14	17.94	-8.19	-58.89	-83.265	-53.235	5.265	40.95	39.195	24.375	14.04	10.335	10.335	10.335	7.995	4.68	5.46	7.995	7.02	-1.365	-7.8	-5.85	-0.78	3.705	4.29	2.145
28.2359	941.007	980.441	1035.03	966.743	747.354	653.809	509.462	467.888	317.302	318.587	233.034	382.17	208.087	238.445	217.759		214	-7.02	7.215	18.915	14.235	-1.95	-11.31	3.315	24.375	10.335	-41.73	-80.925	-62.01	-3.51	31.785	28.665	8.97	0.585	7.995	18.525	17.16	3.315	-9.165	-10.53	-4.29	1.17	5.46	8.58	9.36	6.435	6.435	9.555	6.63
28.236	941.132	980.74	1035.38	967.225	748.076	654.626	510.669	468.651	319.024	319.199	234.71	380.863	209.687	239.524	218.372		215	11.895	9.555	13.26	5.655	-11.31	-14.04	6.24	18.72	-10.335	-58.695	-76.05	-44.85	5.265	34.905	32.565	14.82	1.755	-0.975	0.975	0.39	-2.145	-5.07	-6.825	-5.655	-1.755	1.17	3.51	4.29	4.875	4.485	0	-1.17
28.236	941.365	981.096	1035.84	967.79	748.855	655.529	511.894	469.403	320.613	319.614	236.208	379.467	211.155	240.524	218.966		216	3.12	14.625	12.675	6.24	2.925	3.705	9.945	15.21	-3.705	-47.775	-76.245	-56.55	-10.335	17.355	20.865	21.84	27.105	23.985	18.525	15.6	13.65	8.58	6.045	8.58	12.09	9.75	2.34	-5.46	-10.53	-8.97	-4.095	-3.315
28.2361	941.704	981.501	1036.41	968.437	749.691	656.511	513.135	470.149	322.067	319.853	237.521	377.996	212.476	241.442	219.538		217	-13.65	-16.575	-14.43	-10.335	-10.92	-10.53	0	8.775	-12.09	-60.45	-86.385	-52.26	7.995	36.465	26.52	10.92	11.31	12.675	10.53	8.19	11.895	15.6	15.795	15.21	15.6	13.845	11.7	12.48	12.285	8.19	2.145	0.585
28.2361	942.144	981.951	1037.08	969.165	750.582	657.567	514.391	470.892	323.389	319.935	238.647	376.464	213.635	242.276	220.088		218	15.015	11.115	-4.875	-16.77	-13.845	2.535	25.35	36.855	11.115	-43.875	-76.83	-47.97	8.97	38.025	35.295	29.835	23.205	10.725	-3.315	-4.875	0.39	-0.195	-7.02	-7.8	-7.41	-9.36	-12.48	-7.8	0	-0.78	-12.48	-19.305
28.2362	942.677	982.437	1037.86	969.975	751.528	658.689	515.659	471.635	324.58	319.884	239.584	374.881	214.622	243.022	220.615		219	1.17	0.195	0.975	0.975	-6.63	-13.65	-5.07	14.625	7.995	-38.025	-80.34	-71.175	-21.45	20.475	30.615	25.935	19.305	12.87	5.85	1.755	0.195	1.56	3.12	3.705	1.56	1.17	3.705	7.605	8.97	8.19	12.675	18.135
28.2362	943.296	982.952	1038.72	970.863	752.527	659.871	516.937	472.382	325.643	319.722	240.333	373.259	215.426	243.679	221.12		220	9.75	10.92	0.39	-13.065	-17.745	-6.435	9.75	15.6	-5.265	-46.8	-72.735	-53.04	-1.95	36.075	41.34	29.055	23.205	25.545	20.865	2.925	-10.53	1.95	29.25	38.22	12.285	-27.495	-42.9	-32.565	-20.475	-16.77	-12.87	-4.29
28.2363	943.99	983.487	1039.68	971.828	753.578	661.103	518.221	473.135	326.583	319.472	240.897	371.608	216.04	244.247	221.603		221	-2.535	-0.39	6.045	7.02	-3.705	-15.6	-11.505	6.045	4.68	-34.32	-77.415	-70.98	-18.135	29.64	39.585	28.08	25.935	25.74	18.33	9.36	7.41	8.58	5.265	-1.95	-6.435	-4.68	2.535	10.725	13.65	9.36	1.755	-3.12
28.2364	944.748	984.035	1040.7	972.864	754.678	662.377	519.507	473.898	327.406	319.159	241.283	369.938	216.458	244.726	222.065		222	-10.92	-15.6	-9.36	0.195	0.39	-7.215	-1.95	10.725	-1.95	-48.36	-75.855	-45.63	7.02	32.955	29.055	24.96	30.03	28.275	20.67	15.015	13.26	12.285	13.26	15.015	12.285	5.46	-0.585	-0.975	1.56	1.95	1.56	2.925
28.2364	945.557	984.585	1041.79	973.968	755.823	663.684	520.794	474.671	328.12	318.805	241.499	368.256	216.676	245.117	222.508		223	-10.14	-2.73	2.73	2.145	-4.095	-4.29	7.41	19.11	6.045	-35.88	-75.465	-71.175	-27.885	12.09	23.79	23.205	26.91	32.37	29.055	19.89	16.185	17.745	14.04	4.875	3.12	13.845	25.74	25.155	11.7	-2.535	-5.46	2.145
28.2365	946.403	985.128	1042.94	975.134	757.01	665.015	522.075	475.458	328.734	318.435	241.556	366.571	216.696	245.422	222.935		224	2.925	0.975	11.7	18.135	8.58	-5.265	0	11.895	-6.63	-55.77	-90.87	-71.565	-20.28	14.04	18.915	14.82	13.26	9.75	6.825	7.605	7.995	2.925	-2.145	2.145	10.725	15.21	15.6	16.38	14.235	12.285	8.19	4.485
28.2365	947.273	985.654	1044.13	976.355	758.232	666.359	523.349	476.26	329.259	318.071	241.469	364.89	216.521	245.647	223.348		225	-5.07	-11.895	-11.115	-7.02	-10.335	-12.09	-0.585	18.135	9.555	-37.83	-84.045	-76.635	-23.205	23.01	38.22	34.71	31.395	28.08	23.01	17.16	12.48	7.41	0.39	-0.195	7.8	15.21	11.505	1.56	-3.12	-1.17	-2.145	-7.41
28.2366	948.15	986.153	1045.34	977.622	759.483	667.707	524.611	477.08	329.707	317.733	241.254	363.219	216.159	245.797	223.753		226	4.095	-3.315	-5.07	-1.95	0.78	2.925	13.455	20.28	-4.485	-53.82	-82.875	-58.5	-6.63	21.645	15.99	3.12	0.195	3.9	5.46	3.705	4.485	8.775	10.335	8.19	7.02	4.29	2.535	5.655	15.015	17.94	15.795	14.04
28.2366	949.019	986.615	1046.57	978.927	760.756	669.049	525.857	477.92	330.092	317.444	240.93	361.565	215.618	245.88	224.154		227	-9.165	-5.85	-7.41	-7.8	-4.485	4.095	14.43	9.165	-27.495	-75.27	-80.73	-34.515	14.625	24.375	7.8	0.975	14.625	22.035	13.065	4.68	8.97	15.795	18.135	17.355	13.455	1.56	-9.75	-5.265	8.19	14.43	6.63	-3.315
28.2367	949.864	987.029	1047.79	980.258	762.041	670.374	527.083	478.781	330.427	317.221	240.517	359.932	214.914	245.904	224.557		228	-6.045	-0.39	6.045	5.265	-5.265	-5.655	10.725	16.575	-23.205	-81.705	-96.72	-52.26	-1.365	15.015	8.775	4.68	5.655	1.365	-9.36	-12.87	-2.925	13.65	19.305	12.87	6.24	4.875	4.875	5.07	-1.17	-15.015	-22.815	-13.65
28.2367	950.669	987.385	1049	981.605	763.327	671.673	528.286	479.665	330.727	317.082	240.039	358.327	214.065	245.882	224.969		229	7.995	4.485	0.585	4.68	10.725	7.41	-1.95	-5.07	-10.53	-36.855	-67.665	-61.425	-16.965	28.665	41.34	34.515	25.935	23.01	23.205	24.765	28.47	30.42	19.5	-2.145	-20.67	-26.91	-19.305	-7.41	-1.95	-3.9	-4.29	-2.145
28.2368	951.415	987.671	1050.17	982.953	764.602	672.934	529.462	480.572	331.009	317.043	239.52	356.755	213.09	245.825	225.398		230	2.34	0.195	2.925	3.705	1.17	2.73	11.31	12.87	-16.185	-62.79	-77.22	-39.39	12.87	32.76	23.4	12.87	11.115	13.26	14.43	16.965	16.77	13.26	7.215	6.045	10.14	8.775	3.315	-1.17	-2.73	-5.46	-8.775	-7.605
28.2368	952.087	987.878	1051.28	984.289	765.854	674.148	530.606	481.502	331.286	317.117	238.985	355.219	212.015	245.748	225.851		231	5.85	5.07	6.435	2.34	-4.095	-5.46	6.435	19.305	-2.925	-56.55	-85.215	-54.015	0.195	23.595	15.795	12.87	21.84	25.35	17.745	6.63	-1.56	-12.09	-17.745	-16.77	-12.285	-10.725	-11.31	-11.7	-8.58	2.73	12.675	13.65
28.2369	952.669	987.995	1052.33	985.597	767.069	675.305	531.715	482.454	331.576	317.317	238.462	353.725	210.866	245.665	226.337		232	-0.195	6.435	16.77	17.55	5.46	-0.39	6.24	-1.365	-43.68	-91.845	-97.695	-53.43	-1.17	26.715	35.295	39.975	40.56	36.66	31.005	27.885	22.23	9.36	-2.73	-8.58	-5.07	-4.485	-9.75	-10.14	0.975	17.355	23.01	14.43
28.2369	953.142	988.011	1053.27	986.86	768.231	676.394	532.785	483.428	331.892	317.652	237.975	352.277	209.674	245.594	226.864		233	3.315	4.095	3.705	-0.195	-4.68	-4.095	6.825	15.405	-6.825	-57.915	-89.31	-61.23	-2.535	28.275	21.255	8.97	13.455	15.6	4.29	-3.12	2.925	12.09	7.995	-1.755	-0.39	6.825	9.36	1.755	-3.315	-4.095	0	4.875
28.237	953.493	987.916	1054.11	988.061	769.325	677.406	533.812	484.421	332.249	318.128	237.553	350.879	208.469	245.552	227.441		234	-13.26	3.12	11.7	2.925	-6.045	-4.095	4.875	5.85	-17.745	-56.94	-77.61	-55.77	-10.92	15.405	17.355	18.72	26.325	26.715	16.77	7.605	11.115	16.38	12.87	1.95	-5.46	-1.755	12.675	23.79	18.135	4.095	0.975	9.165
28.237	953.704	987.7	1054.82	989.18	770.336	678.331	534.79	485.428	332.66	318.752	237.221	349.536	207.285	245.557	228.077		235	-3.12	-31.395	-33.345	-22.23	-18.33	-16.575	-5.265	4.095	-17.355	-64.155	-86.19	-47.775	18.915	54.6	49.92	36.66	34.125	36.465	31.785	22.23	7.41	-3.705	0	14.235	22.23	14.04	0	-6.825	-5.655	-2.145	-0.975	-5.85
28.237	953.763	987.355	1055.38	990.2	771.245	679.16	535.717	486.446	333.136	319.525	237.004	348.251	206.156	245.626	228.78		236	-3.705	-1.17	4.29	11.7	12.285	7.41	7.8	2.925	-28.47	-76.05	-88.335	-47.775	3.51	21.645	14.04	8.385	13.26	18.135	20.085	17.16	10.53	4.485	4.68	9.555	11.115	10.335	10.53	8.385	5.655	3.9	8.385	11.115
28.2371	953.656	986.872	1055.77	991.1	772.038	679.884	536.586	487.468	333.69	320.449	236.925	347.029	205.119	245.778	229.557		237	0	0.975	0.39	0.78	3.705	10.14	22.425	29.445	7.605	-43.485	-76.05	-54.99	-2.535	35.88	41.535	34.515	29.835	28.275	23.205	15.21	4.095	-6.24	-16.185	-20.28	-13.845	-4.485	2.145	5.655	13.455	18.915	15.99	7.8
28.2371	953.37	986.242	1055.98	991.86	772.697	680.493	537.392	488.488	334.328	321.522	237.007	345.874	204.207	246.03	230.418		238	-13.26	-12.675	-10.92	-13.845	-21.84	-13.65	13.455	21.645	-19.305	-76.635	-88.92	-45.435	-0.78	9.75	4.485	10.92	30.42	39.975	23.4	-4.485	-11.7	4.875	22.62	20.475	5.265	-4.29	-3.705	-0.195	0.78	-2.73	-10.335	-12.285
28.2372	952.894	985.459	1055.98	992.459	773.207	680.98	538.132	489.497	335.058	322.739	237.269	344.79	203.455	246.4	231.367		239	4.875	3.9	-0.78	-2.145	0.78	1.95	6.435	13.26	-1.365	-48.945	-86.97	-68.055	-6.825	35.88	36.66	17.94	7.995	11.115	13.845	9.945	6.63	7.8	9.36	7.02	4.29	6.045	10.53	9.36	1.95	-2.34	1.755	6.63
28.2372	952.22	984.517	1055.76	992.878	773.552	681.336	538.798	490.487	335.887	324.095	237.729	343.781	202.895	246.905	232.412		240	-3.705	-9.945	-7.605	9.75	29.64	41.145	35.295	14.04	-24.18	-76.245	-116.805	-107.835	-54.99	-2.925	19.5	20.085	24.18	34.905	42.315	36.27	20.085	7.995	8.775	14.625	13.845	12.09	11.895	12.285	10.53	8.97	7.41	0.39
28.2373	951.338	983.41	1055.31	993.096	773.718	681.554	539.386	491.449	336.817	325.583	238.4	342.853	202.559	247.558	233.558		241	2.925	2.34	2.925	2.535	-0.585	-5.07	-0.975	8.385	0.585	-35.49	-75.075	-75.075	-35.295	5.85	21.06	20.085	19.695	19.5	12.675	4.68	5.265	10.53	8.19	-0.585	-5.655	-1.95	6.24	11.505	12.675	12.285	9.75	5.655
28.2373	950.243	982.134	1054.62	993.093	773.689	681.625	539.892	492.374	337.852	327.194	239.295	342.009	202.474	248.374	234.808		242	-6.435	-3.9	-0.195	2.535	-1.95	-5.85	5.46	14.625	-12.87	-70.395	-94.185	-51.285	16.185	45.24	34.32	21.84	22.62	20.67	11.895	3.51	0	-3.705	-7.41	-6.435	-0.78	0.39	-1.365	-0.975	4.095	7.41	6.24	0.585
28.2374	948.931	980.687	1053.66	992.851	773.454	681.543	540.309	493.252	338.994	328.917	240.424	341.254	202.666	249.366	236.167		243	6.825	1.95	-5.07	-7.995	-4.875	1.95	12.285	14.04	-14.43	-63.96	-91.065	-66.495	-15.405	19.305	26.13	21.84	22.23	24.57	24.375	23.205	22.23	17.94	11.7	9.36	8.775	3.705	-4.68	-10.92	-13.26	-11.505	-4.095	2.34
28.2374	947.397	979.066	1052.44	992.351	772.999	681.3	540.634	494.076	340.244	330.743	241.794	340.594	203.156	250.543	237.636		244	15.405	5.655	2.145	2.535	-4.095	-13.455	-8.775	11.31	4.875	-49.725	-104.13	-97.695	-39.975	12.675	30.03	28.665	26.325	27.495	19.305	5.85	2.535	11.7	16.965	15.015	16.38	17.355	8.58	-13.65	-31.59	-31.395	-19.305	-9.36
28.2375	945.641	977.27	1050.94	991.576	772.314	680.89	540.864	494.838	341.602	332.66	243.409	340.033	203.96	251.915	239.217		245	-4.485	-8.775	-7.8	-1.17	1.17	2.34	10.14	9.165	-25.35	-70.2	-74.295	-31.98	18.135	39.78	36.465	24.18	13.65	13.65	20.67	28.86	28.665	18.72	7.8	1.755	5.655	13.65	16.38	7.41	-4.875	-5.46	7.02	19.695
28.2375	943.662	975.298	1049.15	990.512	771.39	680.306	540.997	495.533	343.071	334.657	245.272	339.578	205.092	253.488	240.911		246	0.975	3.9	2.925	0.585	-8.385	-14.235	-4.875	13.845	12.675	-21.06	-58.5	-58.11	-16.77	24.375	38.805	36.855	36.855	36.855	24.18	7.215	1.56	5.46	3.12	-4.29	-0.78	10.335	10.335	-7.995	-24.57	-26.52	-15.405	-2.145
28.2376	941.462	973.151	1047.07	989.144	770.217	679.544	541.03	496.156	344.65	336.726	247.384	339.233	206.56	255.266	242.716		247	12.48	12.675	7.02	3.12	4.485	14.235	20.865	5.655	-41.145	-88.725	-92.235	-46.605	5.07	29.445	33.345	28.665	23.985	20.865	18.525	17.745	18.135	12.675	4.68	0	0	0.39	-2.34	-5.07	-5.655	-2.34	-1.17	-3.12
28.2376	939.043	970.83	1044.7	987.459	768.79	678.599	540.965	496.706	346.343	338.855	249.745	339.006	208.367	257.253	244.63		248	-14.625	-8.19	1.365	5.85	2.73	3.315	10.335	0.975	-35.685	-76.635	-76.83	-31.2	13.26	25.35	17.16	11.505	11.7	8.58	-0.78	-5.46	1.95	12.48	13.65	7.215	7.02	11.115	13.455	9.36	8.19	12.09	14.235	8.97
28.2377	936.408	968.336	1042.03	985.448	767.101	677.467	540.802	497.183	348.153	341.039	252.353	338.901	210.511	259.449	246.652		249	-6.24	-4.29	-1.56	-0.195	2.34	5.655	10.14	11.115	-8.385	-50.895	-83.85	-69.03	-19.5	20.865	31.785	29.055	26.325	25.35	22.035	16.77	10.53	5.265	1.755	-0.585	-0.39	-1.365	-4.095	-10.92	-11.7	-6.24	-0.195	2.34
28.2377	933.561	965.67	1039.07	983.101	765.148	676.145	540.547	497.591	350.085	343.271	255.204	338.926	212.986	261.852	248.776		250	2.34	-1.17	-3.51	-6.825	-9.165	-2.34	18.33	22.23	-16.965	-74.295	-93.015	-60.645	-15.405	6.825	10.335	11.31	12.675	11.895	11.31	14.235	17.94	18.525	16.185	7.605	2.145	5.07	14.625	17.355	10.53	-1.365	-11.115	-22.815
28.2378	930.508	962.835	1035.81	980.412	762.928	674.632	540.203	497.936	352.144	345.547	258.295	339.087	215.783	264.458	250.998		251	-23.01	-7.41	8.775	14.04	8.385	6.63	21.255	23.985	-12.675	-66.105	-80.535	-40.56	9.165	23.985	18.135	15.405	17.745	14.82	10.53	12.09	14.625	11.895	0.39	-9.75	-9.36	2.34	10.335	5.655	-5.655	-9.945	-7.02	1.17
28.2379	927.252	959.831	1032.26	977.376	760.44	672.928	539.777	498.227	354.338	347.866	261.62	339.39	218.885	267.261	253.311		252	9.165	4.485	0.78	-0.975	-5.07	-12.285	-14.625	-7.41	-13.65	-45.63	-77.415	-72.93	-29.445	13.455	31.2	27.105	20.865	16.575	15.99	18.33	19.695	21.645	24.96	26.52	20.67	10.53	5.265	5.46	4.095	-4.875	-12.285	-6.63
28.2379	923.798	956.66	1028.43	973.99	757.684	671.033	539.277	498.474	356.674	350.229	265.175	339.843	222.275	270.254	255.708		253	-1.17	-1.755	3.315	9.945	8.19	4.485	9.165	14.04	-10.53	-58.695	-85.605	-57.33	0.585	38.415	42.9	33.93	25.35	18.915	11.895	8.97	10.53	12.09	10.53	11.115	11.7	12.09	8.775	1.365	-6.045	-8.385	-5.07	-2.73
28.238	920.153	953.322	1024.31	970.253	754.663	668.949	538.713	498.692	359.164	352.639	268.953	340.452	225.928	273.426	258.18		254	2.145	2.925	3.705	0.39	-9.75	-14.625	-4.29	4.875	-16.185	-63.57	-83.46	-46.215	12.675	40.95	35.685	23.01	16.38	13.455	13.26	14.04	8.97	-2.34	-6.63	-0.78	7.41	7.215	0.975	0.39	7.41	12.09	7.605	4.68
28.238	916.32	949.818	1019.91	966.165	751.379	666.681	538.097	498.896	361.817	355.103	272.946	341.223	229.821	276.764	260.718		255	-7.605	3.51	7.995	-1.755	-14.82	-9.555	12.09	18.915	-12.48	-60.84	-76.83	-46.215	-2.34	23.985	30.225	32.76	32.76	28.47	20.67	11.7	5.07	6.24	10.92	13.26	8.19	1.56	0.39	3.315	2.535	-1.17	-3.12	1.755
28.2381	912.303	946.145	1015.24	961.731	747.837	664.234	537.439	499.103	364.643	357.629	277.145	342.163	233.923	280.254	263.31		256	2.34	3.51	3.315	1.755	-4.485	-11.895	-7.995	3.705	-7.02	-50.505	-84.24	-63.375	-2.925	38.415	39.78	24.18	13.065	7.41	4.095	2.925	4.875	3.9	3.705	8.385	14.04	11.895	5.265	2.73	3.12	-2.925	-12.09	-13.65
28.2381	908.106	942.302	1010.31	956.952	744.044	661.615	536.754	499.333	367.653	360.229	281.541	343.278	238.204	283.881	265.944		257	7.41	-0.585	4.485	8.385	0.585	-5.07	8.385	19.11	-6.63	-61.815	-85.41	-47.97	9.75	35.88	29.64	19.11	18.72	22.035	23.4	21.255	18.33	15.405	13.455	9.945	0.39	-7.8	-10.725	-12.285	-15.795	-11.31	-1.17	4.29
28.2382	903.732	938.286	1005.12	951.837	740.007	658.832	536.054	499.605	370.857	362.914	286.124	344.573	242.631	287.625	268.609		258	-8.385	-27.885	-27.495	-13.26	-5.46	-7.8	-5.85	5.46	2.535	-32.175	-69.225	-62.985	-21.45	16.77	30.81	37.05	43.68	42.705	29.835	15.795	19.305	28.86	31.98	24.18	15.6	10.92	2.73	-7.41	-8.775	1.755	13.26	10.725
28.2382	899.183	934.093	999.681	946.393	735.736	655.896	535.355	499.939	374.263	365.7	290.88	346.052	247.171	291.468	271.291		259	-1.365	4.29	7.215	2.145	-5.46	-5.07	5.46	3.705	-30.225	-79.17	-89.115	-48.75	2.145	26.13	22.425	17.745	20.28	20.28	8.58	-7.605	-11.895	-2.34	9.945	14.235	15.015	19.11	21.645	14.43	4.485	-1.755	0	3.9
28.2383	894.461	929.719	993.996	940.629	731.242	652.818	534.669	500.355	377.879	368.604	295.796	347.721	251.789	295.389	273.977		260	-22.425	-28.275	-23.01	-9.945	-0.39	4.875	13.845	15.405	-15.21	-63.57	-76.83	-31.2	23.985	45.435	38.025	29.25	25.35	21.645	15.21	14.82	19.11	19.89	14.04	9.555	8.19	8.385	2.34	-8.775	-16.575	-15.6	-13.26	-13.26
28.2383	889.567	925.158	988.073	934.556	726.536	649.612	534.013	500.873	381.711	371.643	300.858	349.582	256.45	299.366	276.652		261	-9.75	-14.04	-12.09	-5.07	-2.145	-0.39	11.31	19.5	-4.095	-54.015	-77.415	-40.17	18.135	44.265	37.05	24.765	24.57	30.615	29.445	15.405	4.485	9.36	23.79	24.57	12.09	-2.145	-10.92	-22.035	-32.955	-35.685	-28.08	-21.45
28.2384	884.501	920.404	981.92	928.187	721.632	646.293	533.398	501.51	385.76	374.833	306.05	351.637	261.121	303.378	279.303		262	12.87	-1.365	-13.26	-13.845	-5.655	1.365	9.555	10.53	-16.575	-65.52	-93.21	-69.615	-13.845	23.985	26.13	13.845	6.045	6.24	3.705	0.195	1.755	7.215	8.19	6.045	8.385	11.505	8.775	5.46	8.19	9.165	1.365	-3.51
28.2384	879.263	915.451	975.544	921.537	716.545	642.877	532.84	502.282	390.028	378.193	311.353	353.888	265.769	307.402	281.917		263	-4.095	-4.29	-0.585	-0.975	-12.09	-15.21	4.095	20.865	-3.315	-60.45	-91.65	-61.23	-3.315	28.275	26.91	19.89	19.5	26.13	30.615	32.175	27.69	11.31	-10.53	-15.99	-0.975	11.895	6.045	-6.045	-7.41	-1.755	2.145	0.975
28.2385	873.854	910.294	968.951	914.621	711.293	639.381	532.35	503.205	394.51	381.739	316.751	356.333	270.364	311.419	284.482		264	7.995	4.095	5.07	6.045	0.585	-9.555	-10.92	-3.12	-8.385	-41.73	-79.56	-78	-34.125	9.75	24.57	21.255	20.475	22.425	19.305	10.53	7.605	9.945	10.725	5.265	-0.39	-1.17	4.875	11.31	15.21	13.26	7.995	0.195
28.2385	868.272	904.926	962.15	907.456	705.891	635.824	531.94	504.289	399.201	385.485	322.223	358.972	274.875	315.407	286.984		265	13.065	10.53	18.72	22.035	6.045	-12.87	-4.68	12.48	-9.555	-65.325	-87.165	-44.655	11.115	31.2	23.79	19.5	16.77	6.24	-11.31	-23.4	-26.13	-23.01	-21.84	-20.475	-14.82	-2.73	12.675	19.305	14.82	7.995	6.24	10.14
28.2386	862.517	899.342	955.148	900.062	700.36	632.225	531.619	505.543	404.091	389.443	327.752	361.801	279.277	319.346	289.414		266	-17.745	-10.335	3.9	4.095	-4.095	-1.755	18.525	22.23	-14.43	-66.69	-78.195	-38.805	9.945	32.76	35.295	34.905	35.295	26.715	13.65	9.36	12.87	8.97	-12.09	-31.005	-27.69	-3.9	14.04	12.09	-4.29	-14.43	-7.8	1.755
28.2386	856.591	893.539	947.954	892.458	694.719	628.604	531.395	506.972	409.166	393.625	333.316	364.814	283.547	323.221	291.761		267	4.29	3.705	-5.85	-3.12	7.41	7.605	2.34	4.29	-4.29	-40.95	-76.245	-63.375	-8.97	34.905	46.41	39.39	30.81	23.01	20.28	26.91	33.54	25.35	7.8	-3.51	-6.435	-8.97	-10.53	-5.655	3.9	6.24	2.34	-0.585
28.2386	850.493	887.515	940.578	884.668	688.989	624.979	531.276	508.578	414.412	398.035	338.897	368.003	287.665	327.014	294.018		268	7.605	3.9	3.315	-1.17	-10.92	-9.36	9.945	20.475	-13.26	-64.935	-74.295	-26.13	26.52	39.195	19.695	5.46	6.24	12.09	8.775	4.68	8.19	19.5	26.91	23.79	10.14	-3.9	-19.11	-26.325	-25.35	-15.99	-2.73	9.945
28.2387	844.227	881.269	933.029	876.712	683.191	621.369	531.265	510.36	419.808	402.676	344.474	371.36	291.614	330.712	296.178		269	11.895	10.92	6.63	3.315	0.975	1.365	7.02	10.53	-12.87	-59.475	-83.07	-51.09	4.485	29.055	18.33	11.7	22.23	25.935	12.48	0.78	4.29	11.7	10.53	5.85	6.825	11.7	11.505	3.705	-4.29	-2.145	3.12	2.925
28.2387	837.794	874.802	925.318	868.616	677.346	617.793	531.365	512.311	425.331	407.545	350.029	374.87	295.38	334.305	298.235		270	-8.775	-4.485	-0.195	-6.045	-17.55	-11.895	6.825	7.02	-31.59	-78.78	-81.705	-34.515	16.185	35.49	29.055	16.77	8.58	7.605	14.625	19.5	15.99	7.995	5.07	5.46	4.485	6.24	13.455	19.305	13.845	5.265	4.68	9.945
28.2388	831.199	868.119	917.458	860.403	671.475	614.268	531.574	514.422	430.958	412.636	355.541	378.521	298.955	337.784	300.185		271	3.705	5.07	8.19	6.24	-0.39	0.195	11.7	7.995	-31.785	-81.12	-90.285	-49.92	3.315	36.855	42.51	28.08	8.385	-2.73	-0.39	4.095	0	-8.58	-10.53	-6.045	-1.755	-4.095	-10.92	-7.995	7.41	23.205	23.985	11.505
28.2388	824.447	861.226	909.46	852.1	665.6	610.808	531.892	516.681	436.661	417.937	360.994	382.293	302.331	341.143	302.028		272	-1.56	-1.95	0.975	7.995	8.19	1.17	9.165	24.57	6.045	-50.115	-89.895	-63.765	0.975	43.29	42.705	28.47	23.205	26.715	21.45	8.58	-2.73	-4.485	-3.12	-2.535	0.195	7.41	18.33	25.545	23.985	12.675	3.315	1.95
28.2389	817.546	854.134	901.338	843.731	659.74	607.426	532.312	519.073	442.413	423.432	366.369	386.168	305.507	344.378	303.761		273	-17.55	-18.135	-9.555	-3.9	-3.51	7.8	28.665	25.545	-17.94	-73.515	-88.725	-51.09	1.755	27.69	26.52	20.28	21.06	18.72	8.58	-0.39	4.875	15.21	11.31	-5.265	-13.26	0.78	19.11	15.795	-2.925	-15.21	-16.965	-12.675
28.2389	810.505	846.854	893.108	835.324	653.914	604.134	532.827	521.577	448.182	429.098	371.649	390.122	308.482	347.488	305.385		274	-4.485	-7.41	2.925	7.8	2.73	5.655	20.475	25.35	-7.995	-63.765	-86.385	-52.455	4.485	35.1	31.2	15.21	11.7	18.72	27.69	22.035	3.12	-10.14	-6.63	3.705	3.51	1.755	3.705	3.9	0.78	-4.095	-8.58	-11.31
28.239	803.333	839.402	884.786	826.902	648.14	600.94	533.429	524.172	453.939	434.909	376.819	394.132	311.26	350.474	306.904		275	-3.315	-11.895	-6.825	4.875	7.02	0.39	5.265	21.645	16.185	-29.64	-74.1	-70.59	-29.835	2.925	12.48	15.795	17.55	12.48	5.85	3.705	2.73	0.39	-1.755	-0.39	2.925	5.85	6.63	5.85	5.655	3.9	-0.78	-6.435
28.239	796.044	831.796	876.387	818.493	642.435	597.85	534.105	526.836	459.653	440.837	381.865	398.172	313.846	353.341	308.319		276	-5.46	-6.24	-2.73	0	-8.385	-20.67	-17.16	2.73	-0.39	-44.46	-84.825	-71.37	-16.575	28.665	38.22	25.35	15.21	16.965	21.06	15.6	4.68	2.34	10.335	15.6	9.36	-1.755	-6.435	-2.535	5.07	11.7	13.65	7.02
28.2391	788.653	824.058	867.93	810.12	636.812	594.868	534.844	529.542	465.295	446.846	386.771	402.214	316.249	356.093	309.635		277	-4.68	-13.26	-13.26	-7.995	-5.655	0	14.235	26.325	5.46	-43.68	-75.27	-54.99	-5.46	24.96	25.155	19.11	20.67	23.79	20.28	13.065	7.605	8.58	12.48	15.405	13.455	7.41	2.925	2.145	3.51	3.9	2.73	4.68
28.2391	781.175	816.211	859.434	801.808	631.284	591.993	535.629	532.264	470.834	452.9	391.528	406.23	318.48	358.737	310.857		278	-16.185	-18.72	-17.16	-15.405	-13.065	-11.7	-5.46	4.68	-6.24	-47.385	-82.875	-67.275	-17.55	15.795	19.5	17.355	22.62	22.23	11.115	4.68	10.53	23.01	30.225	26.52	16.185	8.97	4.875	-1.17	-5.85	-5.265	-0.585	4.875
28.2392	773.631	808.281	850.919	793.579	625.861	589.224	536.446	534.976	476.243	458.961	396.124	410.193	320.551	361.281	311.99		279	2.535	7.995	10.335	2.34	-8.775	-3.315	16.575	19.695	-17.745	-67.86	-78.585	-39.39	9.165	30.225	22.035	0.975	-14.625	-20.28	-14.235	-0.39	15.21	27.495	29.64	23.985	20.085	21.84	22.035	10.14	-4.68	-4.485	11.7	23.79
28.2392	766.04	800.296	842.404	785.455	620.552	586.556	537.277	537.65	481.495	464.986	400.55	414.073	322.475	363.735	313.042		280	19.695	19.305	18.525	14.625	5.07	1.365	13.845	27.105	11.895	-35.295	-74.88	-66.69	-25.545	8.385	14.82	8.775	6.435	9.165	9.36	5.85	6.435	9.945	11.31	5.07	-4.485	-6.045	2.73	8.58	0.78	-11.895	-11.895	-4.095
28.2393	758.423	792.286	833.911	777.455	615.361	583.983	538.107	540.259	486.566	470.935	404.801	417.844	324.269	366.108	314.019		281	6.63	1.755	1.56	3.12	2.73	3.705	12.09	7.215	-26.715	-68.835	-76.635	-35.88	14.82	38.61	34.905	25.35	19.305	17.355	14.04	6.63	1.17	1.365	5.85	6.825	4.68	3.315	1.755	-0.975	1.365	10.92	16.38	7.8
28.2394	750.806	784.28	825.461	769.597	610.293	581.495	538.916	542.778	491.433	476.767	408.87	421.48	325.947	368.41	314.928		282	-20.865	-12.675	-0.78	6.825	4.875	1.365	2.535	2.73	-15.99	-60.06	-84.63	-57.525	-3.51	31.785	38.805	37.635	36.465	32.37	24.765	18.135	10.53	-0.585	-9.165	-9.165	-3.705	-2.34	-4.29	-2.925	0.39	-0.195	-2.145	0
28.2394	743.212	776.31	817.076	761.898	605.349	579.083	539.688	545.181	496.075	482.441	412.755	424.957	327.527	370.653	315.776		283	-4.68	7.605	14.82	7.41	-10.14	-20.865	-7.995	14.43	6.63	-40.95	-80.73	-65.715	-9.555	31.395	36.66	28.86	27.885	26.13	17.355	10.335	9.75	9.75	3.9	-7.215	-12.285	-6.435	0.585	2.73	-0.585	-1.365	-1.17	-6.825
28.2395	735.666	768.407	808.776	754.371	600.528	576.732	540.406	547.444	500.475	487.918	416.454	428.252	329.024	372.846	316.57		284	-7.41	7.41	10.14	4.485	-2.145	-6.435	-8.58	-5.07	-7.41	-30.225	-60.45	-57.915	-15.405	32.175	49.14	41.145	24.96	6.825	-4.68	2.145	17.55	18.135	7.41	8.19	18.525	13.065	-9.945	-19.5	-1.17	22.425	22.815	5.46
28.2395	728.194	760.602	800.583	747.029	595.826	574.431	541.051	549.546	504.618	493.163	419.968	431.345	330.455	374.998	317.319		285	-0.195	7.41	10.92	0.975	-13.065	-11.7	8.19	21.84	0.975	-54.015	-92.235	-71.955	-16.77	23.985	29.835	18.525	11.115	10.92	16.38	19.695	17.55	6.24	-4.485	-7.215	-3.705	0	1.365	1.95	-1.95	-7.41	-4.485	7.02
28.2396	720.822	752.924	792.516	739.879	591.239	572.163	541.608	551.467	508.488	498.142	423.297	434.219	331.836	377.117	318.028		286	-10.92	-9.75	-2.34	2.73	-1.17	2.73	18.135	15.795	-25.35	-76.05	-79.365	-31.2	15.405	23.985	12.09	9.75	17.55	19.5	13.845	11.895	9.945	11.31	16.965	22.815	17.55	0.975	-11.31	-12.87	-12.285	-15.015	-13.65	-8.385
28.2396	713.574	745.4	784.595	732.93	586.76	569.912	542.06	553.188	512.076	502.826	426.444	436.861	333.179	379.212	318.705		287	5.46	7.995	9.945	11.31	4.29	-1.755	9.945	21.84	-4.095	-58.11	-78.195	-37.635	18.33	35.88	23.01	15.405	22.23	29.835	20.865	4.485	-7.41	-4.29	9.36	22.23	25.35	15.015	-0.195	-8.775	-12.675	-16.965	-21.255	-20.085
28.2397	706.472	738.058	776.837	726.184	582.381	567.662	542.391	554.692	515.371	507.189	429.411	439.258	334.498	381.286	319.354		288	7.995	11.895	0.975	-5.07	0	11.7	20.28	19.5	-2.535	-49.53	-87.75	-77.61	-31.005	8.58	22.23	29.055	38.805	41.73	30.03	15.405	7.215	2.34	-3.705	-5.85	-3.9	-3.9	-10.335	-13.845	-10.335	-2.145	0	-4.095
28.2397	699.539	730.92	769.259	719.643	578.09	565.395	542.587	555.964	518.365	511.211	432.204	441.403	335.804	383.345	319.983		289	-2.34	-1.56	-8.385	-18.33	-20.475	-10.14	2.73	9.555	-17.355	-77.61	-122.85	-106.47	-42.705	7.8	20.085	18.33	26.52	37.83	39.975	35.295	28.665	22.62	17.94	16.575	19.695	25.935	28.47	17.355	1.755	-8.58	-9.945	-6.24
28.2398	692.793	724.006	761.873	713.306	573.877	563.093	542.633	556.991	521.053	514.874	434.825	443.29	337.104	385.39	320.596		290	-20.28	18.135	50.895	33.345	-18.72	-51.48	-42.315	-32.37	-62.01	-102.375	-102.765	-54.99	-2.925	20.475	23.595	20.865	15.6	11.7	16.575	25.35	24.96	15.6	10.53	19.305	30.03	26.91	14.04	3.315	0	3.705	10.53	10.725
28.2398	686.251	717.333	754.691	707.168	569.729	560.738	542.515	557.763	523.43	518.168	437.278	444.919	338.404	387.419	321.197		291	1.56	5.46	12.87	12.285	1.755	-1.755	8.97	4.095	-36.075	-81.51	-82.29	-39.195	4.875	24.375	25.35	20.475	11.31	4.68	4.875	8.775	1.755	-12.285	-22.035	-22.425	-18.33	-12.48	-5.655	2.145	13.455	20.085	18.525	13.26
28.2399	679.925	710.915	747.722	701.224	565.632	558.312	542.221	558.269	525.491	521.084	439.567	446.29	339.708	389.431	321.79		292	5.265	-10.92	-17.745	-10.725	-3.51	-0.195	7.02	4.875	-28.665	-81.9	-101.985	-66.69	-9.36	24.18	21.645	0.195	-15.795	-12.09	4.875	15.99	13.455	5.07	2.73	5.85	11.115	15.015	16.185	11.7	6.045	-2.73	-6.045	-4.29
28.2399	673.824	704.76	740.972	695.464	561.572	555.797	541.737	558.501	527.236	523.621	441.694	447.408	341.016	391.419	322.377		293	6.24	-3.9	-5.07	-0.585	-2.73	-7.02	4.68	21.45	6.825	-42.315	-73.125	-50.7	4.095	42.315	45.63	37.05	33.15	31.785	24.18	11.31	4.095	8.97	18.33	13.26	0.39	-4.875	0	5.85	6.435	4.095	-1.95	-10.53
28.24	667.955	698.873	734.443	689.877	557.535	553.176	541.054	558.454	528.661	525.781	443.663	448.28	342.326	393.377	322.959		294	2.925	1.17	4.095	4.485	-1.755	-2.925	8.385	7.8	-26.715	-70.785	-71.955	-27.69	16.38	32.175	25.74	17.55	13.845	10.14	10.335	9.165	4.68	4.29	9.555	13.26	9.36	-1.95	-4.095	1.56	3.315	-4.095	-9.555	-4.68
28.24	662.318	693.256	728.134	684.449	553.504	550.431	540.159	558.123	529.769	527.57	445.473	448.916	343.634	395.295	323.537		295	-11.7	-8.58	4.29	11.7	4.095	-4.095	8.385	27.495	12.87	-40.95	-79.755	-61.62	-8.385	31.005	33.735	16.185	3.9	7.995	18.33	22.62	15.6	10.335	7.02	1.755	-0.39	-1.56	-1.365	3.705	8.97	8.385	4.875	6.24
28.2401	656.911	687.905	722.044	679.166	549.466	547.549	539.045	557.506	530.561	528.999	447.128	449.328	344.932	397.16	324.111		296	-1.56	-9.555	-10.53	-2.145	7.215	14.625	18.135	2.145	-46.02	-96.525	-98.865	-49.335	1.755	16.575	12.09	15.21	21.06	12.675	-3.705	-5.07	6.435	15.015	15.99	13.845	7.995	0	-2.34	5.07	12.87	10.725	6.24	5.265
28.2401	651.728	682.813	716.165	674.011	545.405	544.514	537.705	556.602	531.039	530.083	448.627	449.531	346.212	398.961	324.68		297	39.585	10.14	-25.545	-40.95	-35.1	-20.67	-5.46	-5.265	-33.15	-78.195	-96.33	-62.4	0	41.34	43.875	29.25	24.18	30.615	28.47	11.505	-4.485	-3.12	10.725	17.355	7.8	-6.63	-7.8	1.755	8.97	8.58	5.07	2.145
28.2401	646.759	677.968	710.486	668.964	541.307	541.313	536.132	555.414	531.209	530.84	449.97	449.542	347.464	400.683	325.242		298	-9.36	-9.165	-6.825	-8.58	-10.725	-4.875	10.14	9.165	-30.42	-80.145	-85.995	-36.27	16.965	34.32	27.69	19.5	16.965	19.305	21.06	17.355	7.605	1.17	7.605	16.77	18.33	13.845	8.385	2.34	-7.605	-14.235	-14.82	-11.895
28.2402	641.99	673.357	704.997	664.008	537.16	537.937	534.322	553.945	531.078	531.293	451.16	449.38	348.677	402.311	325.795		299	1.17	-2.34	-10.14	-10.92	-2.73	10.335	21.06	15.99	-22.035	-73.32	-89.7	-51.48	4.68	34.515	33.735	22.815	17.55	18.135	21.255	22.035	16.185	6.825	0.39	-2.34	-1.17	-1.365	-1.365	-0.585	-0.975	-3.9	-8.97	-12.87
28.2402	637.406	668.959	699.681	659.122	532.949	534.377	532.276	552.204	530.656	531.466	452.195	449.065	349.841	403.831	326.335		300	4.29	2.535	-2.34	0.585	7.02	9.165	10.92	9.36	-15.99	-60.45	-83.85	-52.065	7.41	41.34	34.515	14.04	5.46	4.485	2.535	3.51	13.26	21.645	18.525	7.995	0.78	0.975	-0.39	1.17	10.725	17.745	11.31	-0.78
28.2403	632.987	664.754	694.52	654.285	528.664	530.626	529.993	550.2	529.955	531.388	453.077	448.618	350.942	405.228	326.858		301	-2.145	-6.63	-6.045	-1.755	-1.95	-5.07	0.585	10.335	-8.58	-58.5	-90.09	-65.52	-10.53	22.815	21.645	9.36	4.68	3.9	3.705	5.265	9.36	8.58	7.41	13.065	19.5	18.525	12.675	7.605	3.9	-0.585	0.975	7.8
28.2403	628.709	660.717	689.494	649.476	524.295	526.68	527.478	547.945	528.991	531.089	453.808	448.063	351.97	406.488	327.36		302	-7.605	-11.505	2.925	20.475	11.7	-19.5	-31.2	-17.55	-19.5	-63.18	-107.055	-95.355	-33.735	19.695	32.175	19.305	13.455	21.645	29.64	26.715	19.89	18.33	25.545	29.64	27.69	23.01	16.965	7.995	-0.585	-1.17	2.145	0
28.2404	624.551	656.821	684.581	644.673	519.832	522.539	524.737	545.455	527.782	530.603	454.392	447.421	352.916	407.601	327.838		303	-1.56	-0.975	2.145	6.045	2.73	-2.535	1.95	11.7	-1.755	-49.53	-90.675	-80.73	-31.005	9.945	20.475	21.84	26.91	30.03	24.18	15.015	7.995	5.85	2.34	-2.925	-4.875	0.195	7.41	5.85	-4.095	-10.92	-5.655	1.17
28.2404	620.484	653.039	679.754	639.858	515.269	518.204	521.781	542.749	526.35	529.964	454.834	446.717	353.769	408.557	328.287		304	-14.82	-12.48	-1.755	6.63	1.56	-3.705	5.265	11.115	-17.745	-70.2	-91.845	-54.21	4.095	35.49	33.345	25.155	25.545	27.3	21.84	13.455	9.36	7.02	3.9	5.85	8.775	9.165	5.07	2.34	-1.95	-9.555	-12.285	-7.995
28.2405	616.483	649.339	674.99	635.008	510.599	513.681	518.624	539.848	524.721	529.209	455.138	445.974	354.523	409.348	328.704		305	20.475	4.68	-5.46	-2.535	6.045	13.065	21.06	23.985	1.755	-46.41	-78.975	-62.01	-18.72	3.9	4.68	8.385	18.135	20.28	11.31	1.365	-8.19	-17.94	-21.255	-17.355	-10.92	-1.95	1.56	-10.14	-23.4	-18.525	-0.39	4.875
28.2405	612.519	645.691	670.26	630.105	505.82	508.978	515.281	536.778	522.922	528.376	455.314	445.214	355.17	409.97	329.084		306	-5.46	9.36	20.475	17.55	1.365	-3.705	10.14	17.355	-15.015	-68.64	-89.7	-57.72	-6.24	23.4	27.3	26.52	29.445	33.345	28.665	13.26	-4.29	-5.85	4.095	9.36	6.045	3.12	6.435	7.215	2.535	-2.34	-1.755	0.39
28.2406	608.565	642.065	665.538	625.131	500.927	504.106	511.773	533.566	520.987	527.503	455.372	444.462	355.708	410.424	329.426		307	-4.29	7.215	16.575	10.725	-3.705	-7.41	7.41	22.23	8.775	-32.37	-66.495	-64.74	-29.835	9.75	32.175	37.635	33.735	25.74	17.745	10.335	4.875	2.73	3.51	4.095	4.68	7.215	12.87	22.425	27.105	14.625	-7.995	-24.18
28.2406	604.592	638.429	660.796	620.069	495.922	499.08	508.124	530.243	518.951	526.63	455.325	443.738	356.135	410.71	329.728		308	-7.41	-1.56	6.435	9.945	5.85	-2.145	5.07	28.665	28.08	-19.695	-72.15	-70.2	-20.475	21.645	32.565	23.205	8.775	-1.365	1.17	15.99	22.425	12.87	-1.365	-3.51	2.145	2.535	0.585	0.78	-0.585	-8.385	-12.675	-10.335
28.2407	600.576	634.754	656.007	614.905	490.806	493.919	504.36	526.842	516.853	525.795	455.186	443.066	356.45	410.834	329.988		309	1.17	-3.705	-14.625	-18.525	-11.115	2.925	14.82	8.385	-33.345	-80.535	-84.045	-40.755	3.9	19.11	18.72	20.865	24.96	26.325	23.985	16.965	8.385	5.46	4.68	-0.195	-3.705	4.095	15.795	19.11	13.26	7.215	6.045	3.9
28.2407	596.489	631.012	651.144	609.625	485.583	488.644	500.509	523.398	514.732	525.037	454.974	442.465	356.657	410.807	330.207		310	6.825	0.195	-4.68	1.56	7.215	7.215	9.945	19.89	14.235	-26.715	-71.565	-69.03	-22.23	21.255	28.86	17.355	15.405	21.45	19.89	11.505	6.825	8.385	7.41	-0.195	-8.58	-11.895	-7.02	-3.51	-4.485	-5.85	-3.12	-2.145
28.2408	592.309	627.177	646.183	604.218	480.26	483.278	496.604	519.947	512.633	524.395	454.706	441.955	356.76	410.639	330.385		311	-15.015	3.705	16.38	14.04	2.145	4.095	22.425	19.5	-35.49	-96.72	-98.67	-42.12	12.675	27.3	23.4	20.28	20.085	18.72	18.915	22.815	20.085	14.235	7.605	4.095	0	-6.435	-7.41	-3.315	-4.485	-7.41	-6.045	0
28.2408	588.014	623.223	641.098	598.676	474.844	477.848	492.678	516.528	510.599	523.906	454.404	441.555	356.766	410.348	330.526		312	8.97	10.335	5.655	2.145	-1.56	-2.34	7.8	24.18	14.43	-32.955	-79.365	-77.22	-32.565	8.775	20.67	20.085	23.205	24.96	19.89	10.53	4.29	1.95	2.535	2.925	1.56	-5.85	-11.895	-9.555	0	2.925	-1.95	-2.145
28.2409	583.585	619.131	635.869	592.993	469.346	472.382	488.765	513.178	508.676	523.604	454.09	441.283	356.685	409.95	330.633		313	-4.68	11.895	27.3	27.69	10.92	-5.265	-1.365	5.265	-27.69	-89.31	-112.905	-61.23	13.065	42.315	25.35	9.36	12.09	16.185	12.675	7.605	9.165	14.235	13.65	11.505	13.065	18.72	24.96	23.595	10.725	-7.8	-16.38	-12.09
28.241	579.006	614.88	630.475	587.165	463.778	466.911	484.901	509.936	506.908	523.524	453.788	441.155	356.526	409.468	330.71		314	5.07	5.85	-7.41	-24.18	-27.105	-8.97	16.575	24.96	1.95	-44.655	-80.535	-76.44	-33.93	14.43	36.465	36.075	32.37	34.515	38.22	34.905	26.325	20.67	19.695	19.305	20.67	20.865	14.04	3.12	-2.73	-2.34	-0.975	-4.68
28.241	574.264	610.455	624.901	581.189	458.153	461.465	481.122	506.839	505.339	523.695	453.522	441.187	356.301	408.924	330.764		315	6.63	1.95	-1.755	-7.215	-15.21	-15.6	-0.585	13.845	-2.535	-47.58	-77.22	-58.695	-13.845	14.235	20.865	24.375	27.69	22.23	11.7	6.045	8.385	10.335	4.29	-6.63	-16.185	-15.21	-4.485	8.58	13.845	10.53	3.705	2.145
28.2411	569.348	605.844	619.129	575.067	452.488	456.076	477.461	503.922	504.011	524.145	453.317	441.392	356.025	408.342	330.799		316	4.485	3.51	9.36	12.87	7.02	-4.485	-1.17	12.09	6.435	-34.32	-68.055	-55.575	-12.285	17.55	19.305	17.55	24.18	24.57	15.405	6.435	4.485	0.585	-4.095	-0.78	7.995	6.435	-10.14	-23.595	-13.845	10.725	19.89	7.215
28.2411	564.249	601.036	613.15	568.802	446.797	450.774	473.953	501.218	502.962	524.899	453.199	441.785	355.712	407.747	330.824		317	-11.115	-18.525	-19.89	-15.6	-11.7	-5.46	5.655	1.56	-33.93	-78	-80.535	-39	3.9	20.865	23.79	27.105	28.275	21.84	15.21	15.21	20.475	23.595	23.79	22.23	17.16	7.02	-0.78	-0.585	4.875	10.14	8.97	2.925
28.2412	558.963	596.026	606.952	562.397	441.098	445.588	470.627	498.758	502.23	525.977	453.191	442.375	355.376	407.166	330.846		318	26.325	19.11	15.795	13.065	2.535	-4.095	4.68	7.605	-25.35	-83.655	-105.105	-61.815	-2.925	21.255	14.43	12.48	26.325	33.15	32.565	25.155	14.625	4.29	-0.585	0.585	4.485	4.875	2.925	7.995	16.575	19.11	15.405	7.41
28.2412	553.486	590.81	600.53	555.86	435.408	440.548	467.513	496.567	501.844	527.392	453.316	443.172	355.032	406.624	330.873		319	-15.21	-15.795	-6.435	4.68	1.365	-5.655	2.73	9.165	-19.695	-73.71	-89.31	-41.535	17.355	35.295	26.52	22.425	23.985	15.6	2.145	0	1.56	-1.95	0.195	17.16	28.275	25.35	11.505	-1.56	-4.485	-0.975	3.51	1.17
28.2413	547.818	585.386	593.88	549.198	429.743	435.677	464.635	494.669	501.83	529.157	453.597	444.185	354.696	406.145	330.913		320	-9.555	-5.07	-1.56	-1.95	-5.07	-0.585	13.455	11.115	-28.08	-82.485	-99.255	-55.965	3.12	30.42	21.255	5.265	-0.39	1.17	7.02	16.575	26.52	26.52	18.525	9.555	3.51	2.73	4.485	6.435	7.215	7.8	7.995	5.07
28.2413	541.961	579.756	587	542.419	424.118	430.999	462.014	493.079	502.21	531.276	454.052	445.419	354.382	405.753	330.974		321	11.505	8.775	4.29	0	-2.73	0.195	10.92	9.75	-22.23	-67.86	-82.29	-46.995	10.725	44.85	44.85	31.59	21.06	18.135	16.965	15.015	12.48	11.505	9.555	4.485	-0.195	3.315	7.8	7.41	5.265	3.51	0.585	-4.485
28.2414	535.919	573.925	579.892	535.534	418.548	426.531	459.666	491.81	502.997	533.747	454.697	446.877	354.103	405.468	331.063		322	4.875	5.07	-4.875	-15.405	-20.475	-10.92	9.555	15.405	-13.845	-61.425	-79.95	-50.115	-6.63	18.525	28.275	34.125	29.25	10.335	3.315	16.185	28.275	22.035	9.945	8.775	10.92	7.02	3.705	6.825	8.58	4.485	2.925	6.63
28.2414	529.696	567.896	572.559	528.551	413.046	422.288	457.603	490.868	504.198	536.565	455.547	448.561	353.872	405.31	331.188		323	-2.145	-8.385	-4.485	3.705	7.02	3.315	8.97	22.425	7.605	-46.995	-90.09	-74.685	-20.28	21.45	31.98	24.375	14.04	9.555	17.16	24.57	17.55	0.585	-10.14	-10.725	-7.995	-6.045	-2.535	1.56	0.195	-1.95	2.73	9.945
28.2415	523.3	561.679	565.007	521.483	407.622	418.281	455.831	490.255	505.815	539.718	456.612	450.468	353.699	405.295	331.355		324	6.63	-1.17	-6.24	-10.725	-15.6	-13.26	2.535	13.65	-12.09	-62.79	-88.14	-62.01	-11.31	24.375	31.98	24.96	21.645	20.28	14.43	4.68	-0.39	2.34	8.385	8.385	3.12	0	1.56	5.655	4.875	2.925	4.095	4.095
28.2415	516.74	555.282	557.245	514.339	402.285	414.516	454.35	489.965	507.839	543.186	457.897	452.595	353.594	405.434	331.57		325	2.145	6.63	1.95	-1.17	1.365	10.335	20.475	20.085	-12.675	-65.91	-91.455	-60.06	-4.875	29.445	32.175	23.4	9.75	1.365	4.68	14.04	14.235	6.825	4.68	11.895	15.21	9.165	4.485	8.58	10.335	6.825	0.195	-3.9
28.2416	510.024	548.715	549.282	507.129	397.041	410.994	453.158	489.99	510.259	546.945	459.404	454.934	353.563	405.736	331.836		326	8.19	-1.95	-18.72	-25.35	-13.65	8.385	21.84	14.43	-22.815	-69.615	-82.485	-50.7	-1.56	29.055	33.345	19.305	7.02	7.41	13.845	15.795	6.825	-1.17	-1.755	4.095	15.015	20.085	19.89	20.865	22.62	15.6	0.78	-11.505
28.2416	503.163	541.99	541.131	499.865	391.892	407.712	452.245	490.312	513.053	550.967	461.133	457.474	353.611	406.208	332.158		327	2.925	3.9	1.755	-2.73	-9.36	-5.85	9.945	15.6	-15.6	-61.425	-70.395	-29.055	18.72	35.1	28.08	21.84	22.815	25.545	25.935	19.695	11.31	3.705	0	-1.56	-4.485	-6.045	-4.68	-5.265	-11.31	-15.6	-10.335	-4.875
28.2416	496.171	535.12	532.805	492.556	386.84	404.663	451.597	490.913	516.196	555.216	463.077	460.204	353.743	406.851	332.538		328	8.385	13.26	12.48	4.29	1.17	11.7	27.885	19.695	-24.18	-75.27	-85.995	-53.625	-9.75	17.94	24.96	23.205	18.135	9.75	-2.73	-11.505	-6.24	5.07	9.75	9.945	13.065	15.795	9.555	0.195	-2.535	2.925	7.215	6.045
28.2417	489.059	528.118	524.32	485.211	381.883	401.835	451.195	491.766	519.655	559.653	465.226	463.107	353.959	407.664	332.978		329	-8.58	-11.7	-9.75	-7.41	-12.675	-11.895	1.95	11.31	-15.405	-64.74	-86.385	-55.575	0.39	34.515	35.49	24.18	18.525	16.38	18.525	26.715	33.54	29.835	15.99	5.85	6.63	10.725	12.48	13.845	11.505	4.095	-7.02	-12.285
28.2417	481.842	520.997	515.693	477.84	377.017	399.212	451.017	492.843	523.394	564.236	467.567	466.164	354.259	408.641	333.477		330	-3.705	-15.99	-15.015	-0.39	8.385	6.045	5.46	14.04	8.97	-30.03	-72.93	-66.3	-13.26	29.835	34.515	22.23	19.5	22.62	15.6	5.85	2.145	4.095	9.165	12.09	11.895	7.02	0.975	-2.34	-7.02	-16.77	-24.375	-23.595
28.2418	474.534	513.774	506.943	470.451	372.235	396.777	451.035	494.111	527.369	568.916	470.083	469.355	354.64	409.775	334.035		331	-4.485	-4.68	-3.9	-5.655	-10.335	-11.505	-1.17	7.02	-7.41	-46.02	-82.095	-79.365	-35.88	12.87	35.1	31.59	19.695	13.26	11.31	11.31	15.015	19.695	20.085	17.355	11.895	8.97	3.9	-0.195	2.925	8.97	9.945	4.68
28.2418	467.151	506.463	498.088	463.05	367.527	394.506	451.218	495.534	531.535	573.646	472.753	472.658	355.1	411.054	334.65		332	-8.58	-10.335	-2.925	8.97	8.775	-2.34	-3.315	11.7	8.97	-32.76	-77.805	-73.905	-23.985	18.33	25.155	14.235	11.31	13.845	14.82	11.7	2.145	-2.73	2.34	10.53	11.31	1.95	-0.39	9.36	17.16	11.505	-0.585	-4.29
28.2419	459.709	499.079	489.149	455.646	362.884	392.375	451.534	497.073	535.843	578.375	475.554	476.048	355.634	412.465	335.318		333	-17.16	-41.145	-43.095	-36.855	-31.785	-26.52	-10.53	11.31	3.9	-43.29	-85.215	-72.93	-18.525	25.545	39.78	37.05	35.49	33.93	31.005	25.545	18.33	10.92	9.555	9.555	2.925	-6.045	-9.165	-1.95	5.655	6.825	3.51	-0.585
28.2419	452.225	491.639	480.147	448.244	358.291	390.355	451.945	498.685	540.241	583.049	478.461	479.499	356.235	413.992	336.037		334	-7.41	4.095	7.605	1.17	-3.705	1.755	15.405	14.82	-15.405	-61.815	-81.705	-50.31	1.755	29.835	26.91	14.235	9.945	10.335	15.405	18.33	15.015	6.63	3.9	10.92	12.675	1.17	-11.7	-13.065	-6.045	-1.95	0.585	4.875
28.242	444.714	484.158	471.103	440.848	353.735	388.417	452.414	500.33	544.677	587.617	481.445	482.985	356.898	415.617	336.8		335	-2.73	-9.945	-14.235	-13.845	-13.65	-10.725	3.51	8.19	-27.69	-75.465	-80.925	-41.145	-3.12	2.535	3.51	19.5	31.005	31.2	29.055	30.81	25.545	8.97	-2.925	-2.34	5.85	13.065	13.26	11.31	5.265	-0.195	-1.755	5.655
28.242	437.196	476.652	462.038	433.463	349.199	386.53	452.898	501.961	549.095	592.027	484.478	486.478	357.616	417.322	337.602		336	6.825	6.24	1.17	-2.73	-0.78	6.63	15.795	13.65	-11.505	-55.38	-80.73	-56.55	-6.24	27.105	21.06	2.34	-1.56	5.85	9.945	5.655	2.73	4.485	4.875	-0.975	-4.68	-1.365	5.655	8.385	4.29	0.78	2.925	7.605
28.2421	429.686	469.137	452.973	426.092	344.665	384.659	453.359	503.536	553.443	596.228	487.527	489.953	358.38	419.085	338.436		337	3.315	2.34	-1.56	-4.68	-6.63	-1.17	12.285	14.43	-20.865	-72.345	-85.8	-44.07	10.14	30.225	22.23	13.065	14.82	22.035	23.595	22.035	16.965	12.87	11.7	11.115	8.97	7.8	8.775	8.97	3.705	-7.41	-16.38	-13.26
28.2421	422.201	461.63	443.929	418.737	340.116	382.77	453.752	505.009	557.665	600.17	490.562	493.383	359.183	420.885	339.296		338	2.925	-5.85	-9.555	-5.07	-2.925	0.39	7.02	5.46	-27.105	-75.66	-86.97	-44.655	11.31	38.415	37.83	28.08	17.355	8.97	3.9	1.365	1.56	4.095	8.58	4.29	-6.045	-8.97	-2.145	5.85	5.85	0	-3.12	-1.17
28.2422	414.758	454.144	434.927	411.4	335.533	380.828	454.037	506.336	561.709	603.808	493.549	496.742	360.016	422.701	340.173		339	9.36	-6.24	-17.55	-13.065	-5.46	-1.17	3.12	2.925	-24.96	-65.715	-79.95	-48.165	-4.095	19.305	19.89	10.92	-4.095	-16.77	-14.235	7.995	29.055	32.37	22.425	15.015	13.26	10.335	7.995	11.895	16.575	9.555	-3.315	-7.41
28.2422	407.371	446.697	425.985	404.08	330.895	378.799	454.172	507.473	565.525	607.098	496.456	500.006	360.87	424.512	341.058		340	2.73	-2.34	-2.145	1.95	-0.195	-6.63	0.195	9.555	-7.8	-56.94	-92.04	-73.125	-19.89	16.965	22.425	18.525	19.11	18.135	12.285	8.97	13.65	14.82	9.555	11.895	19.11	17.355	1.755	-7.8	-4.095	0	-6.045	-14.235
28.2423	400.057	439.301	417.121	396.778	326.183	376.646	454.117	508.381	569.063	609.999	499.252	503.154	361.737	426.295	341.942		341	10.92	6.435	3.51	6.24	6.24	6.045	11.31	6.435	-35.1	-93.405	-103.935	-51.675	9.36	30.225	19.305	6.045	-2.34	-2.925	6.24	21.84	27.3	22.425	19.11	23.985	24.96	15.21	4.875	0.975	-2.925	-14.43	-23.595	-20.865
28.2423	392.828	431.971	408.354	389.492	321.379	374.335	453.833	509.018	572.278	612.475	501.903	506.164	362.607	428.032	342.817		342	3.51	1.95	0.195	-2.73	-5.655	-0.585	8.58	0.975	-34.515	-73.71	-74.49	-34.71	6.825	22.425	23.79	26.325	29.25	29.64	27.105	27.495	28.665	20.865	6.63	-3.12	0.195	9.165	10.725	-3.705	-21.45	-22.035	-8.97	0
28.2424	385.697	424.72	399.697	382.221	316.462	371.832	453.283	509.349	575.127	614.494	504.38	509.018	363.473	429.702	343.671		343	-0.975	-0.39	1.755	2.535	1.17	1.95	11.895	10.92	-19.11	-67.47	-85.215	-46.605	14.625	47.385	39	21.255	18.525	27.3	25.155	16.575	12.87	16.38	18.33	12.87	3.315	-6.045	-9.555	-10.335	-11.115	-15.99	-16.185	-6.24
28.2425	378.674	417.561	391.166	374.964	311.416	369.104	452.434	509.339	577.572	616.029	506.653	511.7	364.324	431.287	344.496		344	1.56	6.045	6.825	6.24	1.365	-4.875	0	12.48	4.875	-36.075	-74.295	-66.885	-23.4	9.36	13.26	6.825	11.505	18.33	14.235	5.46	2.73	7.605	13.065	14.43	8.58	1.17	1.365	9.945	15.015	11.7	7.215	0
28.2425	371.769	410.505	382.773	367.717	306.223	366.122	451.255	508.957	579.577	617.056	508.696	514.197	365.153	432.773	345.282		345	3.51	2.34	0	-8.19	-14.04	-6.045	15.21	21.84	-10.92	-60.645	-77.415	-45.045	2.535	27.885	31.98	26.325	19.5	15.6	17.355	19.695	21.45	23.985	26.52	22.815	12.09	3.12	2.925	9.945	8.775	-2.34	-9.555	-6.435
28.2426	364.988	403.562	374.529	360.481	300.869	362.856	449.719	508.179	581.113	617.558	510.485	516.497	365.951	434.144	346.019		346	0.585	-9.75	-6.045	4.485	5.46	-4.29	-7.8	-1.56	-8.97	-47.385	-82.095	-69.615	-15.015	30.81	42.315	36.465	28.665	22.23	14.04	9.165	12.48	16.185	12.48	5.07	0.585	0.39	0.39	-0.78	3.9	8.19	2.73	-11.115
28.2426	358.338	396.742	366.444	353.25	295.34	359.283	447.803	506.98	582.154	617.524	511.999	518.591	366.71	435.39	346.698		347	-19.5	-16.38	-5.265	-1.365	-11.31	-15.795	-1.365	12.675	-8.19	-59.28	-93.795	-74.49	-19.89	22.23	34.71	32.76	23.595	14.43	8.385	7.8	7.995	6.435	6.63	10.92	12.87	11.115	4.485	-3.12	-5.265	0.78	9.555	8.775
28.2427	351.821	390.053	358.524	346.025	289.625	355.378	445.486	505.344	582.681	616.946	513.219	520.474	367.424	436.502	347.311		348	16.185	11.505	2.34	-6.825	-14.04	-14.04	2.925	20.475	1.56	-55.575	-89.895	-60.645	-0.195	25.935	11.895	-0.585	2.145	11.115	18.135	25.545	27.3	19.305	9.945	-0.195	-6.24	-6.63	-4.095	-4.095	-1.95	3.51	5.655	2.535
28.2427	345.44	383.501	350.775	338.802	283.714	351.123	442.754	503.257	582.679	615.823	514.133	522.141	368.086	437.471	347.851		349	-3.51	-6.825	-0.585	7.995	5.85	1.755	8.97	13.065	-15.21	-64.545	-81.9	-46.995	0.195	21.45	20.475	18.525	16.575	11.7	8.775	13.845	22.62	25.35	20.67	7.995	-0.975	-0.78	5.85	4.875	0.78	2.535	6.045	0
28.2428	339.193	377.092	343.201	331.58	277.601	346.504	439.596	500.711	582.138	614.159	514.728	523.591	368.69	438.296	348.31		350	-1.365	-0.78	-6.435	-20.28	-25.74	-9.165	12.48	8.385	-31.98	-72.345	-72.93	-33.54	5.07	25.155	32.175	36.27	31.98	20.28	12.285	11.7	10.92	7.41	10.53	17.355	21.45	15.99	5.46	0.975	3.9	7.995	7.995	5.46
28.2428	333.078	370.83	335.804	324.357	271.282	341.508	436.006	497.704	581.057	611.964	515.001	524.823	369.23	438.973	348.684		351	-7.215	-6.24	-0.78	1.755	2.145	6.63	14.43	13.845	-12.675	-56.55	-78.975	-55.77	-7.605	19.11	12.675	0.78	2.73	10.725	12.675	8.58	7.8	9.945	10.14	5.07	1.17	2.925	7.8	10.14	10.335	6.24	0.195	0
28.2429	327.09	364.716	328.583	317.131	264.754	336.13	431.982	494.236	579.436	609.252	514.949	525.839	369.704	439.504	348.967		352	-2.145	3.9	11.31	11.895	4.68	-2.73	-1.365	6.825	-2.73	-42.705	-77.025	-62.205	-7.8	26.91	24.765	14.82	20.475	28.86	25.155	14.82	7.8	6.825	6.24	6.63	7.41	5.655	0.975	-4.485	-1.95	4.68	9.36	6.045
28.2429	321.223	358.753	321.536	309.901	258.019	330.366	427.527	490.316	577.283	606.044	514.574	526.645	370.107	439.892	349.157		353	-3.9	6.435	9.36	2.73	-7.41	-8.385	8.19	21.45	-3.315	-58.11	-89.505	-61.815	-6.045	29.25	33.345	22.035	15.99	13.26	12.09	9.36	6.435	7.995	8.385	8.775	10.335	9.945	3.12	-4.095	-4.68	3.315	12.285	12.87
28.243	315.47	352.939	314.659	302.667	251.078	324.218	422.649	485.956	574.613	602.365	513.885	527.245	370.436	440.143	349.253		354	14.43	16.965	8.385	-3.12	-8.19	-1.17	10.725	13.455	-8.775	-56.55	-92.235	-80.535	-30.42	11.7	23.205	19.89	22.035	23.205	15.99	11.895	17.745	17.55	-2.73	-23.4	-18.525	2.925	16.38	12.87	9.75	10.725	11.505	4.29
28.243	309.822	347.272	307.946	295.428	243.939	317.694	417.359	481.174	571.444	598.246	512.891	527.647	370.691	440.264	349.255		355	-8.97	-14.04	-20.865	-35.1	-42.12	-24.96	5.85	16.185	-15.405	-68.055	-92.04	-65.325	-21.255	-3.705	-9.555	-11.31	5.265	21.255	25.155	17.94	11.895	12.675	14.43	18.135	23.01	23.79	16.575	7.995	8.775	9.75	2.535	-4.485
28.2431	304.267	341.748	301.388	288.184	236.608	310.804	411.674	475.991	567.802	593.723	511.61	527.861	370.868	440.264	349.164		356	-7.215	-8.58	0.195	8.19	3.9	-1.365	11.31	28.47	11.31	-45.435	-89.505	-71.76	-13.845	28.665	31.59	16.77	5.655	4.68	8.97	11.895	11.115	4.29	-2.535	-7.995	-12.87	-18.135	-19.11	-11.7	0.585	11.7	14.82	12.87
28.2431	298.796	336.362	294.977	280.934	229.096	303.564	405.616	470.436	563.716	588.836	510.059	527.896	370.969	440.154	348.983		357	2.925	-7.02	-5.46	4.485	9.75	12.48	18.525	17.55	-13.455	-61.425	-74.49	-34.125	19.305	39.195	23.79	0.975	-8.775	-5.07	-1.365	-6.825	-11.31	-6.435	1.56	2.34	-2.73	-2.145	2.925	5.46	4.095	4.875	6.435	3.315
28.2431	293.396	331.109	288.7	273.68	221.415	295.994	399.209	464.54	559.221	583.629	508.262	527.767	370.994	439.946	348.718		358	3.12	4.095	3.12	-8.19	-23.595	-19.5	4.29	12.675	-21.06	-70.395	-80.73	-39.975	9.945	31.59	25.155	11.505	9.165	15.795	23.205	22.62	18.135	10.725	2.73	-4.485	-8.19	-8.97	-3.315	4.875	6.045	3.12	6.24	13.65
28.2432	288.055	325.98	282.545	266.422	213.58	288.119	392.482	458.338	554.358	578.151	506.244	527.485	370.945	439.652	348.374		359	-11.505	-12.09	-11.505	-10.92	-8.58	-10.53	-16.575	-16.575	-19.5	-50.7	-88.53	-82.68	-24.18	32.175	46.41	37.245	35.1	38.415	30.81	14.43	2.73	2.925	6.045	2.145	-8.385	-16.38	-11.505	-1.755	0.585	-3.12	-7.02	-5.46
28.2432	282.762	320.966	276.498	259.161	205.607	279.966	385.468	451.871	549.172	572.454	504.035	527.067	370.823	439.286	347.959		360	-7.215	-11.115	-0.975	12.285	8.385	-0.975	8.775	28.86	10.53	-51.285	-91.455	-64.935	-3.9	23.205	15.6	10.14	19.305	19.5	10.14	10.92	18.33	15.21	-0.975	-12.285	-12.48	-7.995	-4.29	-3.12	-3.51	-5.655	-2.925	1.95
28.2433	277.502	316.058	270.542	251.899	197.512	271.566	378.203	445.18	543.71	566.593	501.666	526.529	370.632	438.863	347.483		361	5.46	2.73	3.315	4.875	2.34	-2.925	-1.56	-4.095	-32.175	-69.81	-74.49	-33.345	13.065	30.225	19.695	7.41	9.165	17.745	17.745	10.725	10.53	21.45	28.47	21.84	9.555	2.925	0	-8.58	-17.55	-16.77	-10.335	-7.605
28.2433	272.266	311.246	264.662	244.635	189.316	262.955	370.724	438.311	538.026	560.626	499.168	525.889	370.377	438.397	346.954		362	-0.78	5.07	10.14	8.775	1.56	-1.17	7.41	15.015	1.365	-38.025	-73.515	-68.445	-25.545	18.525	34.905	34.515	29.835	22.425	9.945	-0.39	-0.39	6.24	11.31	11.505	7.41	3.12	1.95	2.145	-0.585	-2.34	2.925	9.555
28.2434	267.04	306.517	258.84	237.371	181.037	254.169	363.073	431.31	532.173	554.612	496.577	525.164	370.062	437.901	346.384		363	-3.9	-8.775	-6.825	1.95	11.895	16.38	19.5	16.38	-9.555	-53.82	-77.61	-50.505	5.85	42.51	46.995	37.635	26.13	12.48	4.875	5.85	9.75	9.36	7.215	7.215	6.435	3.705	3.51	2.145	1.365	0.975	-0.39	-5.07
28.2434	261.814	301.859	253.059	230.109	172.696	245.247	355.292	424.224	526.208	548.611	493.928	524.375	369.693	437.388	345.784		364	6.825	6.24	4.29	3.705	3.315	8.385	20.475	21.06	-10.725	-62.4	-83.46	-50.31	7.41	42.12	42.51	28.86	19.11	19.695	21.45	17.355	6.045	-6.045	-9.555	-2.34	4.095	0.195	-7.605	-6.24	1.17	6.825	5.46	5.46
28.2435	256.577	297.26	247.3	222.85	164.313	236.23	347.425	417.103	520.191	542.683	491.257	523.542	369.277	436.874	345.164		365	-6.825	-6.825	-1.17	-3.315	-9.75	-8.775	4.875	11.115	-14.625	-61.425	-80.73	-48.75	3.9	30.42	30.42	27.105	33.735	33.93	23.595	11.505	7.995	13.845	16.185	10.725	0.78	-4.68	-6.63	-5.655	-4.29	-2.34	-6.825	-16.38
28.2435	251.32	292.706	241.547	215.594	155.908	227.157	339.516	409.993	514.178	536.888	488.598	522.684	368.823	436.369	344.538		366	8.58	-1.365	-3.315	0.78	2.34	5.07	16.965	20.28	-8.775	-59.67	-85.995	-56.94	-4.875	24.765	25.155	22.23	21.645	16.965	9.555	8.97	10.725	8.58	0.39	-4.68	-4.095	0.39	0.39	-7.02	-11.895	-7.605	-0.975	-1.56
28.2436	246.034	288.183	235.781	208.342	147.503	218.072	331.61	402.942	508.23	531.282	485.988	521.821	368.338	435.885	343.916		367	-16.575	-11.505	-7.02	-14.04	-23.4	-20.865	-2.145	7.41	-19.305	-68.835	-92.82	-60.645	-3.51	30.42	38.025	37.635	36.465	25.155	10.92	10.53	22.425	24.96	8.97	-5.46	-5.655	5.85	14.235	14.625	14.625	11.895	8.775	5.655
28.2436	240.711	283.68	229.986	201.093	139.117	209.013	323.751	395.995	502.403	525.922	483.461	520.974	367.833	435.434	343.31		368	1.755	10.14	18.135	14.04	1.365	-3.9	3.9	7.605	-22.62	-76.245	-101.595	-70.005	-9.75	26.715	23.79	3.705	-1.95	15.6	29.445	19.11	-4.875	-12.87	0.975	17.94	23.205	20.865	13.26	6.045	3.705	2.145	-0.78	-7.215
28.2437	235.344	279.181	224.146	193.849	130.77	200.022	315.981	389.195	496.751	520.86	481.048	520.161	367.318	435.025	342.73		369	-16.77	5.655	14.82	-0.39	-18.915	-12.285	18.72	31.2	-5.265	-61.62	-80.145	-45.63	1.95	23.595	24.18	26.52	29.055	23.4	14.82	12.285	12.09	10.92	10.53	14.625	15.015	10.14	4.29	2.73	4.875	8.775	9.75	9.945
28.2437	229.928	274.674	218.247	186.607	122.478	191.135	308.342	382.582	491.328	516.141	478.779	519.4	366.802	434.666	342.187		370	-0.39	-7.8	-7.995	-2.925	0.195	2.34	9.555	11.115	-15.99	-67.275	-96.525	-71.955	-13.26	29.445	34.515	18.915	9.75	12.87	16.185	8.19	-6.63	-14.82	-9.75	2.145	7.995	1.755	-2.535	4.29	18.33	24.18	12.48	0.195
28.2438	224.458	270.147	212.275	179.368	114.261	182.389	300.873	376.192	486.181	511.809	476.684	518.709	366.298	434.365	341.689		371	-9.945	-0.585	0.975	-4.29	-10.725	-7.8	11.505	25.74	-1.755	-57.33	-83.265	-52.845	-10.14	2.535	1.17	13.65	30.615	32.37	19.695	8.775	4.29	4.29	6.045	5.85	3.315	-1.17	1.17	9.165	10.92	-0.195	-9.75	-5.07
28.2438	218.932	265.587	206.219	172.128	106.132	173.816	293.609	370.059	481.355	507.901	474.785	518.103	365.817	434.129	341.244		372	-11.115	-4.68	-2.145	-8.19	-21.06	-19.5	0.975	18.525	-2.34	-57.135	-92.43	-67.47	-10.14	31.59	39	30.225	26.52	32.37	36.465	30.615	21.645	18.135	19.305	16.185	8.775	6.825	11.31	13.845	7.995	2.145	3.12	5.655
28.2439	213.348	260.984	200.07	164.888	98.1061	165.445	286.584	364.211	476.887	504.445	473.105	517.596	365.369	433.962	340.86		373	-0.195	-6.63	-1.95	8.58	11.505	4.29	2.34	5.07	-14.625	-58.695	-82.29	-52.65	-0.975	28.47	32.955	35.685	36.465	27.495	12.285	2.925	7.215	15.99	17.94	12.285	3.9	-1.95	-1.56	4.485	9.555	7.605	0.78	-5.265
28.244	207.705	256.328	193.82	157.643	90.1951	157.304	279.828	358.674	472.812	501.467	471.66	517.198	364.965	433.868	340.54		374	14.625	5.07	4.68	6.435	-0.39	-5.85	4.095	10.725	-11.7	-62.01	-89.31	-63.96	-9.555	28.86	36.075	23.4	13.065	11.115	17.745	20.865	12.48	0.39	-3.705	0	0.975	-4.29	-6.24	-5.265	-4.875	-6.045	-5.265	2.925
28.244	202.004	251.609	187.463	150.391	82.4093	149.413	273.366	353.466	469.155	498.981	470.463	516.92	364.615	433.848	340.29		375	13.26	15.015	9.165	2.34	0	2.73	9.555	10.53	-12.285	-54.99	-81.9	-63.57	-18.525	13.845	20.085	14.43	9.75	7.995	9.165	10.92	8.775	4.68	2.34	1.365	0	0.78	2.535	4.875	4.68	4.29	3.51	1.56
28.2441	196.245	246.82	180.997	143.129	74.7566	141.792	267.22	348.602	465.937	496.997	469.522	516.769	364.329	433.905	340.11		376	9.945	11.505	4.875	0.585	-1.95	1.755	17.94	30.03	2.145	-55.575	-84.045	-49.53	3.9	27.105	14.235	-3.9	-7.02	1.95	15.405	15.795	1.755	-8.19	-1.95	5.265	0.585	-7.8	-7.995	-4.095	-1.365	0	-0.585	-2.145
28.2441	190.432	241.955	174.419	135.853	67.243	134.454	261.407	344.094	463.171	495.516	468.841	516.748	364.113	434.036	340.001		377	5.46	-5.07	-4.095	1.56	-1.755	-7.605	-0.78	18.525	11.895	-34.905	-78.78	-70.59	-21.45	19.11	32.175	30.42	28.665	29.445	28.275	22.035	14.235	5.655	4.68	7.02	10.14	10.53	5.85	0	-1.95	-2.145	0.39	1.17
28.2442	184.568	237.009	167.73	128.561	59.8724	127.408	255.94	339.947	460.865	494.532	468.418	516.86	363.974	434.238	339.962		378	-22.815	-9.36	3.9	12.87	14.43	12.675	15.795	24.375	9.165	-42.12	-89.895	-84.63	-39.39	0.78	15.21	15.6	14.82	15.99	17.355	17.55	19.89	19.695	16.965	12.09	6.045	4.29	4.68	4.29	3.705	7.02	14.82	22.23
28.2442	178.657	231.977	160.934	121.249	52.6465	120.66	250.828	336.161	459.017	494.032	468.248	517.102	363.917	434.509	339.989		379	-4.875	-16.185	-14.04	-2.925	3.12	6.045	17.55	24.18	-3.315	-61.62	-95.355	-70.005	-13.065	26.13	33.735	29.64	25.74	21.255	18.525	16.185	6.63	-9.555	-18.33	-10.53	1.17	3.705	-0.195	3.51	7.995	3.315	-5.46	-4.68
28.2443	172.702	226.857	154.035	113.914	45.5649	114.212	246.075	332.735	457.622	493.997	468.319	517.472	363.943	434.842	340.077		380	1.755	-1.365	-1.755	0.39	-3.51	-12.285	-7.41	11.7	11.7	-34.125	-87.75	-87.555	-31.005	22.62	41.145	34.905	30.03	28.665	26.91	21.255	17.745	12.48	9.945	11.7	10.92	0.975	-11.115	-11.895	-6.045	-2.34	-1.56	3.315
28.2443	166.71	221.647	147.039	106.553	38.6255	108.062	241.683	329.659	456.668	494.4	468.617	517.962	364.054	435.23	340.22		381	1.17	0	1.17	4.875	4.875	-0.195	-1.56	0	-10.725	-45.63	-75.855	-67.86	-30.615	-2.73	-2.145	-6.63	2.145	13.065	14.235	10.335	13.65	19.89	23.01	20.475	19.11	16.77	7.995	0.585	1.95	8.58	7.215	-3.705
28.2444	160.686	216.348	139.955	99.1633	31.8245	102.202	237.648	326.925	456.137	495.213	469.124	518.562	364.248	435.666	340.409		382	10.725	-0.975	-3.315	0	-3.12	-13.26	-6.63	13.065	10.92	-37.635	-89.31	-80.535	-17.94	36.855	48.75	36.855	26.52	16.77	10.14	10.725	16.77	18.72	11.505	2.925	0.39	2.925	7.605	11.31	13.845	11.31	4.29	0.585
28.2444	154.634	210.959	132.792	91.7442	25.1564	96.6253	233.964	324.517	456.008	496.399	469.818	519.261	364.522	436.14	340.636		383	8.58	14.04	14.04	15.795	9.36	-2.34	-0.78	10.14	0	-39.975	-78.39	-78	-49.725	-23.4	-11.505	-2.73	6.24	12.09	11.31	4.095	-2.73	-0.195	9.75	16.38	11.895	7.41	7.605	6.435	6.63	12.285	16.575	11.115
28.2445	148.561	205.483	125.559	84.2946	18.6147	91.3193	230.62	322.42	456.254	497.92	470.675	520.044	364.871	436.642	340.89		384	-10.725	-0.78	-0.39	-5.07	-7.02	0.78	17.745	21.06	-11.115	-59.67	-76.83	-43.29	5.46	31.59	37.05	34.125	31.98	29.055	22.035	11.505	1.17	-3.51	0.195	3.12	0.195	-2.73	-3.9	-1.755	4.68	12.87	16.77	6.63
28.2445	142.472	199.922	118.268	76.8151	12.1922	86.2705	227.603	320.615	456.847	499.736	471.671	520.894	365.288	437.162	341.16		385	-7.605	-14.43	-3.12	6.24	1.755	-2.34	7.605	15.795	-13.26	-67.08	-91.065	-58.89	-5.265	27.69	33.54	31.395	22.62	7.215	-3.12	1.365	11.7	15.405	11.115	9.36	11.31	15.795	15.795	9.555	2.535	0	4.485	7.02
28.2446	136.373	194.281	110.93	69.3072	5.88102	81.4635	224.9	319.081	457.755	501.805	472.778	521.793	365.765	437.688	341.435		386	-2.925	0.975	3.705	-1.17	-5.85	-1.755	13.065	19.89	-6.825	-60.45	-90.48	-65.325	-6.435	30.42	31.785	21.06	19.305	18.72	10.14	7.605	17.355	23.79	14.43	2.145	0.39	5.265	1.56	-5.85	-7.995	-5.655	-2.73	-0.39
28.2446	130.268	188.563	103.558	61.7737	-0.326914	76.8816	222.492	317.798	458.946	504.085	473.971	522.722	366.291	438.21	341.704		387	22.23	20.28	9.945	-2.925	-10.92	-4.095	15.21	14.82	-31.59	-95.16	-112.515	-67.665	-8.385	22.425	28.47	27.495	24.375	15.21	10.92	14.625	14.82	0.975	-17.55	-21.84	-9.165	8.58	17.94	14.625	5.07	-1.95	0.39	9.555
28.2447	124.165	182.775	96.1629	54.2189	-6.43931	72.5078	220.361	316.745	460.386	506.537	475.221	523.662	366.858	438.717	341.954		388	-10.53	-12.675	-3.9	0.975	0.195	6.045	23.205	28.86	-5.85	-66.3	-95.355	-65.13	-12.285	20.67	29.25	31.2	24.765	12.285	6.435	12.48	17.355	16.575	12.285	12.285	11.115	1.17	-10.335	-10.14	0.975	7.41	1.365	-4.68
28.2447	118.067	176.924	88.7575	46.6485	-12.4633	68.3248	218.489	315.9	462.044	509.12	476.506	524.591	367.453	439.199	342.176		389	12.09	14.625	14.235	13.65	13.455	18.525	24.375	6.24	-44.265	-92.625	-92.82	-44.655	4.095	22.815	19.89	18.525	19.695	15.795	8.775	5.655	9.165	12.09	7.605	-3.9	-12.285	-13.65	-8.58	-4.68	0.585	3.9	5.655	6.24
28.2447	111.98	171.016	81.3533	39.0698	-18.405	64.3163	216.855	315.242	463.885	511.8	477.8	525.492	368.064	439.645	342.359		390	10.92	7.41	0.585	0.975	7.605	11.31	12.285	11.31	-4.095	-38.805	-66.885	-58.89	-19.5	14.43	28.665	32.76	35.295	34.515	28.275	15.405	-0.195	-12.87	-13.455	-10.14	-6.24	-1.95	4.485	9.75	10.92	4.875	-4.095	-9.555
28.2448	105.911	165.062	73.962	31.4913	-24.2694	60.4664	215.44	314.753	465.882	514.546	479.085	526.345	368.681	440.048	342.494		391	1.755	8.775	15.21	8.58	-5.265	-14.43	-6.63	0.975	-24.765	-73.905	-90.87	-43.68	18.135	41.34	30.03	22.62	30.42	31.2	16.575	1.365	-5.85	-4.29	0.975	9.945	15.795	12.285	3.12	0	4.68	6.045	-1.755	-15.6
28.2448	99.8635	159.071	66.5944	23.9231	-30.0596	56.7613	214.224	314.416	468.004	517.33	480.342	527.133	369.291	440.4	342.574		392	-4.68	-4.875	3.315	4.875	-4.68	-5.265	8.97	6.63	-37.635	-87.75	-89.115	-39.585	11.31	29.055	24.375	13.26	7.995	16.38	28.08	31.59	23.595	17.55	20.085	21.45	17.745	8.19	4.875	6.045	4.875	-0.195	-1.365	1.95
28.2449	93.8441	153.053	59.261	16.3764	-35.7769	53.1886	213.19	314.215	470.227	520.133	481.556	527.842	369.884	440.695	342.594		393	-7.215	-5.655	4.095	7.41	0	-7.215	-5.07	0.39	-9.165	-42.9	-69.615	-56.16	-10.14	30.615	42.12	31.98	16.185	1.17	-7.41	-6.24	-0.195	3.315	-6.825	-18.135	-13.455	5.07	18.915	17.745	11.31	9.36	10.53	13.065
28.2449	87.8582	147.02	51.9713	8.86385	-41.4208	49.7385	212.322	314.138	472.53	522.938	482.716	528.459	370.449	440.93	342.549		394	5.655	1.755	3.315	11.115	14.04	13.845	15.21	9.165	-21.45	-64.935	-80.34	-51.675	-7.8	17.745	25.155	27.105	26.91	24.18	22.425	27.885	31.2	21.84	4.29	-2.34	1.95	7.41	8.775	9.555	7.995	1.17	-3.315	-2.535
28.245	81.9114	140.984	44.7342	1.3988	-46.9884	46.4033	211.603	314.176	474.893	525.735	483.816	528.974	370.978	441.101	342.437		395	0.39	0	-2.34	-9.36	-16.965	-13.65	3.9	22.425	7.215	-46.41	-93.6	-85.8	-36.075	7.215	21.84	20.28	18.135	19.89	18.72	14.82	14.43	17.355	19.11	14.82	11.115	14.43	18.33	17.55	11.505	6.435	-0.585	-10.53
28.245	76.0093	134.957	37.5576	-6.0045	-52.4745	43.1782	211.023	314.323	477.303	528.522	484.854	529.382	371.462	441.208	342.259		396	7.995	10.14	1.56	-7.8	-9.165	-8.775	-8.775	-4.68	-11.895	-46.02	-86.19	-83.265	-34.125	12.87	27.105	23.985	25.74	31.98	30.42	20.475	12.09	10.92	12.87	14.235	16.38	15.405	8.775	1.755	-2.73	-2.34	0.195	1.56
28.2451	70.1573	128.952	30.4485	-13.3312	-57.8718	40.0609	210.571	314.575	479.749	531.3	485.828	529.679	371.895	441.253	342.018		397	-7.41	-7.8	-4.485	0.585	-0.39	-6.045	-1.365	10.14	3.12	-43.095	-92.82	-92.235	-39.195	14.82	32.955	27.3	24.57	29.445	26.715	15.21	7.8	7.02	4.29	0	2.925	12.09	14.625	6.825	-2.535	-3.51	0.39	2.145
28.2451	64.3603	122.981	23.4129	-20.5663	-63.171	37.0517	210.238	314.933	482.227	534.078	486.745	529.866	372.271	441.237	341.717		398	-32.175	-19.305	0.195	15.405	20.865	19.5	16.575	1.95	-34.515	-76.44	-85.215	-48.945	1.17	29.25	25.545	10.53	4.485	10.14	13.26	7.995	1.56	3.315	3.705	-2.73	-10.14	-4.095	9.945	16.185	10.14	2.535	2.34	0.78
28.2452	58.6232	117.056	16.4559	-27.6945	-68.3608	34.1537	210.019	315.398	484.735	536.867	487.613	529.948	372.587	441.165	341.363		399	-9.165	-2.535	5.85	11.31	14.82	13.65	16.38	24.375	12.48	-35.685	-78.975	-68.055	-17.55	18.33	20.67	14.43	16.965	21.45	21.645	14.235	7.8	7.02	13.065	17.745	15.015	8.97	6.435	7.8	6.435	2.925	-1.95	-2.73
28.2452	52.9503	111.19	9.58184	-34.7007	-73.4282	31.3719	209.912	315.976	487.274	539.684	488.442	529.932	372.84	441.043	340.965		400	1.56	6.825	0.975	-7.41	-6.24	3.9	13.845	9.945	-17.55	-56.94	-75.66	-60.84	-29.445	-5.07	3.9	1.95	-2.925	-3.12	9.75	24.57	26.13	15.015	4.095	3.315	5.655	6.24	5.655	6.045	8.19	10.725	11.31	10.53
28.2453	47.3453	105.394	2.79444	-41.5701	-78.3588	28.7138	209.915	316.675	489.851	542.546	489.246	529.83	373.029	440.875	340.531		401	-3.705	-20.085	-16.965	-5.07	-0.195	1.365	14.04	18.915	-14.04	-72.345	-98.865	-67.47	-8.775	29.055	42.9	42.705	35.295	25.935	18.135	12.285	10.14	12.675	12.09	6.045	-3.12	-6.63	-7.02	-0.78	7.41	12.675	11.7	8.97
28.2453	41.8118	99.6762	-3.90327	-48.2887	-83.1373	26.1884	210.029	317.503	492.473	545.474	490.041	529.655	373.154	440.671	340.073		402	-17.16	-18.72	-14.235	-3.9	-0.585	-2.73	3.315	12.675	-5.07	-52.26	-82.68	-63.375	-12.09	25.545	35.1	28.665	20.085	14.625	13.455	18.525	22.425	22.23	16.185	7.8	-0.39	0	4.485	4.095	3.9	3.9	3.705	-0.78
28.2454	36.3523	94.0475	-10.5085	-54.8429	-87.7475	23.8059	210.257	318.47	495.152	548.489	490.841	529.425	373.216	440.437	339.603		403	3.51	7.41	13.65	15.21	11.115	8.58	10.725	10.14	-10.92	-52.26	-86.19	-76.44	-27.495	15.405	28.275	22.035	17.55	16.38	14.235	13.455	12.675	9.555	4.68	5.07	10.725	13.845	8.97	1.56	-1.365	-4.29	-6.24	-5.46
28.2455	30.9694	88.5151	-17.0188	-61.2203	-92.1732	21.5775	210.6	319.586	497.898	551.609	491.663	529.157	373.218	440.181	339.132		404	-7.995	-2.73	8.58	16.77	14.82	13.26	20.67	23.595	-4.095	-57.135	-87.165	-63.765	-12.285	17.16	19.89	13.65	11.895	14.82	14.82	11.505	7.8	10.14	9.555	6.435	7.215	13.65	16.575	9.165	-1.365	-6.24	-3.12	-0.585
28.2455	25.6647	83.0855	-23.4314	-67.4093	-96.398	19.5145	211.062	320.857	500.725	554.851	492.523	528.87	373.163	439.911	338.674		405	-6.63	1.56	7.605	3.315	-8.97	-10.92	6.825	22.035	2.73	-50.895	-91.65	-81.12	-36.855	6.24	26.715	26.13	19.11	15.015	16.77	18.525	15.6	11.505	10.335	10.53	8.775	5.265	2.73	-2.73	-7.215	-7.41	0.195	8.97
28.2456	20.4398	77.7635	-29.7433	-73.3995	-100.407	17.628	211.646	322.292	503.642	558.228	493.435	528.585	373.055	439.636	338.24		406	0.78	0.78	1.95	9.75	13.455	5.85	2.145	13.065	9.75	-30.81	-76.245	-74.49	-25.74	19.695	30.42	16.575	4.68	9.36	21.45	26.13	20.67	16.965	13.26	6.825	-0.975	-2.925	-1.56	-2.73	-1.56	1.755	3.705	-2.145
28.2456	15.2956	72.5527	-35.9512	-79.1819	-104.184	15.9279	212.354	323.896	506.661	561.75	494.41	528.32	372.897	439.36	337.842		407	12.87	7.02	-4.29	-10.335	-8.19	-0.195	7.995	1.755	-35.1	-84.435	-101.79	-69.615	-20.28	13.26	26.325	31.785	29.445	20.865	12.675	7.995	3.705	-2.145	-7.41	-3.705	2.73	1.365	-2.535	0.585	7.8	3.51	-6.825	-9.165
28.2457	10.2328	67.4546	-42.0511	-84.7489	-107.719	14.4227	213.187	325.668	509.789	565.418	495.458	528.093	372.694	439.092	337.492		408	-10.725	-10.53	0	1.95	-13.455	-15.99	6.24	22.815	-8.19	-67.47	-94.965	-59.67	3.705	38.025	33.93	17.55	14.43	18.915	15.6	7.41	5.07	9.945	11.505	6.63	3.12	9.945	13.065	3.51	-7.8	-6.435	7.8	21.06
28.2457	5.25154	62.4697	-48.0385	-90.0944	-110.999	13.119	214.143	327.609	513.032	569.232	496.584	527.919	372.451	438.835	337.199		409	10.335	13.455	15.6	9.945	-3.51	-10.725	4.68	22.035	-6.63	-79.365	-121.29	-80.145	-3.315	31.2	18.33	4.68	11.115	18.135	10.92	0.585	0.78	3.51	-2.73	-11.115	-9.36	1.17	8.775	9.165	5.655	0.78	-5.07	-8.385
28.2458	0.351849	57.5965	-53.9081	-95.2141	-114.017	12.0206	215.218	329.711	516.392	573.183	497.793	527.813	372.172	438.595	336.971		410	6.825	6.825	0.585	-2.73	-0.975	10.335	23.79	13.65	-33.345	-85.02	-91.065	-43.875	9.36	30.225	25.74	20.085	20.28	20.67	20.28	20.28	19.305	12.675	6.435	1.365	-2.535	-6.045	-1.95	7.8	9.75	-3.705	-17.745	-19.305
28.2458	-4.46675	52.8322	-59.6542	-100.106	-116.768	11.1283	216.408	331.967	519.868	577.256	499.082	527.783	371.861	438.372	336.816		411	14.43	10.725	2.34	-1.365	1.95	11.115	21.45	12.09	-32.565	-83.07	-84.825	-33.15	19.695	33.93	21.84	11.505	9.165	7.605	7.8	13.845	18.525	14.43	0.195	-12.09	-13.26	-4.68	4.68	3.12	-4.485	-6.045	-0.39	6.24
28.2459	-9.20509	48.1726	-65.2707	-104.769	-119.25	10.4399	217.704	334.362	523.454	581.431	500.448	527.836	371.523	438.171	336.737		412	2.535	15.015	16.38	7.605	2.145	10.725	22.815	15.6	-26.13	-70.785	-73.71	-29.64	18.525	37.05	32.175	25.935	21.45	11.7	-1.17	-5.655	-0.195	5.655	2.535	-5.85	-11.31	-13.455	-14.04	-10.335	1.56	10.725	7.02	-1.56
28.2459	-13.8645	43.6122	-70.7512	-109.205	-121.466	9.9496	219.095	336.879	527.144	585.682	501.883	527.976	371.16	437.989	336.738		413	10.92	16.185	15.99	11.505	4.68	2.73	10.725	16.38	-8.19	-57.33	-83.85	-58.305	-6.63	27.69	32.565	25.935	24.765	26.715	21.45	8.19	-2.145	-1.365	7.215	10.335	2.925	-7.995	-15.405	-13.845	-6.435	4.29	9.945	11.31
28.246	-18.4466	39.1441	-76.0896	-113.418	-123.422	9.64782	220.569	339.499	530.926	589.979	503.378	528.201	370.776	437.828	336.819		414	-0.195	18.72	26.715	13.845	-4.485	-2.145	15.795	16.38	-20.475	-63.765	-67.275	-27.3	15.99	31.59	26.325	18.915	16.575	17.355	14.43	9.165	8.19	12.48	14.235	7.8	0	0.195	3.315	4.68	4.485	4.875	0	-11.115
28.246	-22.9539	34.7605	-81.2801	-117.415	-125.127	9.52157	222.109	342.199	534.784	594.29	504.919	528.508	370.375	437.686	336.98		415	4.875	1.755	-0.39	-2.145	-6.435	-2.73	13.26	21.645	-5.655	-55.38	-75.27	-42.51	8.58	33.345	26.91	16.965	16.575	19.11	14.43	9.36	10.14	17.745	21.84	13.845	-0.39	-9.36	-5.265	3.705	6.435	1.95	-4.485	-10.14
28.2461	-27.3892	30.4525	-86.3175	-121.205	-126.597	9.55426	223.699	344.953	538.702	598.577	506.491	528.89	369.957	437.559	337.218		416	-19.305	-4.68	12.675	21.45	18.33	16.575	22.23	17.16	-21.645	-71.175	-80.34	-37.05	15.015	34.32	25.155	12.285	4.875	3.705	7.215	6.045	3.12	4.485	12.675	20.085	18.525	11.31	3.9	-3.315	-4.29	6.24	18.915	17.55
28.2461	-31.7562	26.2103	-91.1978	-124.8	-127.849	9.72604	225.319	347.733	542.661	602.805	508.078	529.338	369.525	437.445	337.528		417	-6.825	-5.265	2.73	7.02	0.195	-5.265	0.78	1.365	-30.03	-77.415	-89.31	-51.09	1.56	27.495	28.08	21.645	13.455	8.58	9.165	15.405	21.255	21.45	21.255	21.255	17.355	8.775	0.975	1.56	6.63	9.945	6.045	3.9
28.2462	-36.0593	22.0236	-95.918	-128.212	-128.905	10.014	226.95	350.513	546.639	606.936	509.664	529.839	369.08	437.34	337.902		418	-29.445	-21.645	-20.085	-26.52	-26.715	-9.945	13.845	17.745	-16.77	-62.205	-70.2	-29.445	19.5	39	29.835	16.38	12.09	9.945	9.945	13.065	14.04	11.505	10.53	10.335	2.73	-5.46	-8.58	-4.29	0	0.195	0.585	1.17
28.2462	-40.3034	17.8814	-100.477	-131.458	-129.792	10.3926	228.569	353.262	550.616	610.936	511.23	530.381	368.624	437.241	338.334		419	5.655	4.68	7.41	4.29	-3.12	-7.215	4.29	16.38	-3.9	-54.6	-83.07	-57.33	-3.9	23.595	17.94	10.53	18.33	24.765	13.26	0.195	1.95	13.065	14.235	8.775	7.215	9.75	5.265	-3.12	-4.68	0	5.07	4.875
28.2462	-44.4947	13.7723	-104.875	-134.556	-130.538	10.8341	230.156	355.954	554.569	614.771	512.76	530.953	368.158	437.145	338.815		420	-7.215	-2.535	4.29	6.045	3.12	3.705	15.21	15.6	-20.28	-69.81	-89.31	-63.18	-21.84	5.85	14.04	15.405	19.5	23.205	16.38	2.73	1.365	16.965	27.105	21.45	8.19	4.875	5.46	1.56	0.975	8.58	15.015	10.725
28.2463	-48.6396	9.68484	-109.116	-137.528	-131.174	11.3091	231.69	358.56	558.476	618.415	514.239	531.54	367.684	437.048	339.333		421	4.485	1.56	-0.975	4.485	8.19	5.265	7.215	14.235	0.975	-42.705	-80.925	-71.955	-22.035	20.67	31.98	24.57	15.795	13.065	8.775	2.145	0.39	8.385	15.795	15.99	13.455	12.87	15.015	7.02	-10.14	-24.765	-26.325	-16.965
28.2463	-52.7456	5.60733	-113.203	-140.393	-131.734	11.787	233.15	361.055	562.317	621.842	515.652	532.133	367.204	436.949	339.879		422	7.41	12.675	14.43	10.92	4.095	0.585	7.605	15.405	-3.705	-49.92	-79.95	-60.255	-10.335	27.105	37.245	33.93	29.055	20.67	8.385	2.535	0.39	-7.605	-18.72	-15.99	-3.51	2.145	-0.78	-2.925	2.73	7.02	3.12	-2.535
28.2464	-56.8204	1.5284	-117.145	-143.177	-132.254	12.2366	234.516	363.415	566.072	625.035	516.987	532.721	366.72	436.845	340.441		423	6.045	3.705	2.34	2.73	0	-0.195	11.7	23.4	6.435	-44.46	-86.58	-76.245	-24.96	18.915	33.54	31.59	26.13	12.675	-2.145	-6.63	1.365	8.19	7.8	1.755	1.365	9.36	15.99	11.31	-0.585	-8.385	-1.755	5.85
28.2464	-60.8726	-2.56302	-120.95	-145.902	-132.769	12.6266	235.769	365.618	569.723	627.984	518.236	533.298	366.236	436.737	341.007		424	-16.575	-3.12	6.63	9.36	9.165	8.97	13.845	16.575	-0.585	-46.215	-87.75	-85.02	-40.365	6.24	28.275	30.03	26.91	24.57	19.695	13.26	17.16	26.91	27.3	15.21	5.85	7.02	15.99	18.525	11.7	3.9	0.39	-1.17
28.2465	-64.9107	-6.67738	-124.631	-148.595	-133.316	12.9266	236.895	367.647	573.254	630.682	519.393	533.859	365.755	436.626	341.566		425	-15.6	-19.89	-10.14	-2.535	-7.02	-7.8	4.095	13.65	-7.995	-55.575	-84.045	-62.985	-17.55	9.555	13.65	16.575	14.82	5.85	-0.585	10.725	24.18	23.4	9.165	-0.39	3.12	9.36	11.895	8.19	5.85	9.165	13.26	12.87
28.2465	-68.9434	-10.8244	-128.201	-151.28	-133.93	13.1069	237.877	369.484	576.652	633.133	520.456	534.405	365.283	436.515	342.108		426	1.755	4.095	9.555	11.505	4.485	3.12	17.16	21.06	-17.94	-74.295	-89.31	-43.485	12.09	32.175	28.86	25.935	28.86	24.375	14.04	6.63	6.435	9.36	11.31	9.36	6.435	8.775	13.65	12.87	4.095	-2.535	2.145	7.215
28.2466	-72.9796	-15.0129	-131.676	-153.981	-134.647	13.1398	238.703	371.12	579.903	635.347	521.426	534.938	364.826	436.407	342.623		427	2.925	4.095	5.85	4.29	-1.17	-3.705	3.315	5.46	-18.525	-61.035	-84.24	-62.595	-20.28	9.555	17.55	16.77	17.16	19.5	20.28	16.575	9.75	3.12	0	-1.755	-2.925	0.195	12.675	27.3	28.275	11.7	-7.02	-7.02
28.2466	-77.0277	-19.2504	-135.074	-156.724	-135.5	12.9992	239.363	372.544	583.001	637.338	522.309	535.463	364.39	436.309	343.102		428	19.5	26.325	24.96	13.65	3.315	6.435	19.11	11.115	-27.495	-68.445	-72.735	-46.8	-19.89	-3.9	9.75	22.815	25.155	19.695	15.21	13.455	11.31	13.455	15.99	12.285	3.51	-0.975	-1.56	-1.95	0.975	0.975	-0.195	-4.095
28.2467	-81.0958	-23.5437	-138.414	-159.531	-136.519	12.662	239.85	373.752	585.937	639.131	523.114	535.991	363.984	436.229	343.538		429	19.89	22.815	22.425	16.185	4.875	1.95	12.285	10.725	-28.275	-82.485	-93.795	-46.41	7.8	26.52	19.305	15.6	23.595	31.395	31.98	25.74	14.625	3.51	-1.365	-5.07	-12.87	-17.55	-13.455	-6.63	-4.68	-9.36	-12.48	-12.09
28.2467	-85.1914	-27.8979	-141.716	-162.423	-137.733	12.1076	240.157	374.742	588.709	640.752	523.855	536.534	363.617	436.175	343.924		430	-7.605	-1.56	-1.17	-7.02	-13.065	-10.53	13.065	33.54	11.31	-58.695	-115.44	-104.91	-44.46	7.995	29.445	30.03	25.935	23.595	22.62	22.035	21.45	23.4	24.765	19.5	9.945	2.145	-2.34	-4.29	-5.85	-7.02	-2.535	6.045
28.2468	-89.3216	-32.3172	-145.004	-165.422	-139.166	11.3186	240.283	375.516	591.314	642.235	524.546	537.107	363.297	436.158	344.258		431	22.815	4.485	-6.825	-4.29	-1.755	-3.51	1.755	15.795	9.555	-35.685	-85.8	-85.8	-35.88	12.48	32.175	36.465	37.635	29.64	9.165	-8.385	-10.725	-3.12	5.655	13.26	17.94	15.99	9.75	4.68	-0.585	-6.825	-7.8	-4.29
28.2468	-93.4927	-36.8046	-148.298	-168.545	-140.84	10.2809	240.226	376.078	593.754	643.616	525.209	537.727	363.035	436.189	344.535		432	8.97	9.165	7.215	-1.365	-8.19	-1.365	17.745	15.99	-29.64	-82.485	-88.14	-43.485	6.825	23.985	17.94	11.505	13.455	17.355	15.795	13.26	7.995	-4.29	-15.795	-10.92	11.31	24.57	15.6	-2.34	-8.58	0.78	13.26	14.625
28.2469	-97.7104	-41.3618	-151.623	-171.809	-142.773	8.98391	239.99	376.437	596.032	644.936	525.865	538.412	362.842	436.281	344.757		433	-12.48	-14.04	-3.51	2.145	-0.39	3.9	20.865	21.255	-19.89	-72.93	-76.635	-25.545	25.74	34.125	22.035	15.99	19.305	22.425	25.74	23.985	5.655	-18.33	-27.105	-18.135	-6.24	-4.29	-5.655	-1.755	4.68	9.555	8.19	0.975
28.2469	-101.98	-45.9898	-155.002	-175.227	-144.978	7.4205	239.578	376.603	598.156	646.237	526.539	539.181	362.727	436.447	344.926		434	1.755	0.585	3.51	6.045	0.78	-0.975	10.14	24.765	14.04	-32.37	-79.17	-73.71	-19.305	33.15	43.29	24.57	10.725	17.355	25.545	19.89	6.825	0.975	2.145	0.975	-0.975	-1.17	0.585	-1.17	-1.56	2.535	7.02	4.485
28.247	-106.305	-50.6888	-158.458	-178.813	-147.466	5.58726	239	376.591	600.134	647.56	527.26	540.054	362.702	436.702	345.043		435	-2.34	-10.53	-4.68	7.995	15.795	18.525	21.84	9.75	-24.765	-59.475	-60.84	-25.935	14.625	30.42	24.96	16.965	20.67	24.57	13.845	-3.315	-8.775	-2.145	-3.705	-26.325	-48.165	-48.75	-24.765	-2.145	-2.925	-15.6	-20.28	-9.165
28.2471	-110.691	-55.458	-162.017	-182.576	-150.241	3.48438	238.263	376.418	601.979	648.95	528.054	541.048	362.776	437.058	345.116		436	17.94	11.115	2.535	1.95	3.705	0.585	3.9	14.235	3.705	-43.29	-89.31	-85.8	-35.49	14.235	33.345	31.2	16.575	-4.485	-18.135	-5.655	26.52	50.895	46.41	27.3	9.75	1.95	-3.12	-7.605	-7.215	-1.56	5.07	6.435
28.2471	-115.14	-60.2965	-165.7	-186.524	-153.306	1.11562	237.381	376.101	603.703	650.445	528.951	542.18	362.959	437.531	345.151		437	-0.585	4.485	7.8	5.07	-2.535	-9.165	-4.875	2.73	-17.94	-62.985	-84.63	-47.58	10.335	38.415	26.715	9.945	10.53	17.94	15.795	10.53	9.165	11.7	13.455	8.58	1.56	-5.655	-9.165	-9.165	-3.51	-0.195	-5.265	-13.845
28.2472	-119.656	-65.2027	-169.531	-190.664	-156.659	-1.51178	236.369	375.663	605.325	652.086	529.981	543.466	363.262	438.132	345.158		438	4.875	-0.975	-7.41	-12.48	-10.14	6.825	31.005	29.055	-21.645	-90.285	-109.98	-63.57	-0.195	28.86	24.57	14.235	10.725	16.965	22.815	26.13	24.57	16.77	7.41	0.78	-4.485	-8.19	-5.85	1.95	5.85	2.145	3.315	9.75
28.2472	-124.241	-70.1747	-173.533	-194.999	-160.295	-4.38726	235.241	375.126	606.863	653.907	531.171	544.918	363.691	438.875	345.145		439	-26.13	-26.91	-7.605	8.775	10.14	8.775	20.28	23.4	-9.165	-61.425	-83.85	-55.965	-2.535	36.66	42.9	32.37	25.35	23.79	16.77	2.925	-6.63	-7.995	-7.41	-3.12	4.095	10.92	13.65	15.015	15.405	13.26	8.775	6.435
28.2473	-128.897	-75.2104	-177.725	-199.534	-164.204	-7.49706	234.017	374.516	608.338	655.94	532.548	546.547	364.256	439.771	345.125		440	6.63	5.46	-1.56	-13.065	-22.23	-18.72	-6.045	1.17	-18.72	-62.79	-87.165	-62.4	-11.31	21.45	25.545	19.695	19.89	23.01	21.84	15.99	13.845	12.09	8.97	4.875	4.485	9.165	12.87	11.115	2.925	-6.24	-9.555	-5.46
28.2473	-133.627	-80.3073	-182.129	-204.269	-168.373	-10.8245	232.717	373.856	609.772	658.21	534.138	548.358	364.962	440.829	345.109		441	7.995	3.9	4.875	12.09	11.7	0.195	-2.145	1.56	-13.65	-51.48	-72.15	-48.75	-7.02	20.67	31.005	30.03	18.525	5.46	3.9	8.97	3.51	-9.165	-15.405	-13.65	-11.895	-11.31	-1.56	12.48	15.99	4.485	-6.045	-7.8
28.2474	-138.433	-85.4627	-186.761	-209.203	-172.789	-14.3504	231.36	373.175	611.189	660.739	535.96	550.355	365.814	442.057	345.11		442	-23.4	-27.885	-16.77	-4.095	-0.585	4.875	17.55	19.89	-14.04	-66.495	-88.335	-54.6	-0.39	29.64	30.81	25.545	24.96	22.815	13.26	4.485	-1.56	0	11.31	20.085	15.795	6.045	3.51	4.68	-5.07	-18.33	-16.38	3.9
28.2474	-143.317	-90.6735	-191.638	-214.335	-177.433	-18.053	229.968	372.497	612.611	663.542	538.033	552.537	366.817	443.461	345.142		443	0.585	-11.505	-10.14	-5.655	-8.58	-17.745	-17.745	-15.795	-34.905	-70.005	-82.485	-46.605	7.605	36.66	35.1	25.155	18.525	13.065	6.24	4.095	4.095	6.435	9.555	12.675	12.87	10.335	14.04	23.79	30.42	19.5	4.095	-0.195
28.2475	-148.279	-95.9357	-196.774	-219.662	-182.285	-21.9089	228.562	371.85	614.064	666.628	540.368	554.901	367.972	445.044	345.216		444	-24.375	-29.25	-22.62	-13.65	-7.41	-1.17	6.435	3.51	-21.645	-63.96	-96.915	-89.31	-38.025	19.695	50.31	51.09	37.05	20.475	6.63	0.78	4.875	13.26	20.28	20.085	13.65	7.605	9.36	14.43	15.99	10.725	5.265	0.195
28.2475	-153.32	-101.245	-202.179	-225.18	-187.323	-25.893	227.164	371.257	615.57	670.001	542.974	557.44	369.28	446.806	345.345		445	10.14	-3.9	-12.87	-8.19	-3.51	-5.265	-3.51	4.68	-2.925	-35.49	-67.275	-57.135	-11.895	25.74	33.345	28.47	30.225	38.025	33.345	18.135	2.925	-0.39	0.975	0.195	-5.655	-10.92	-8.19	0.585	0.39	-12.87	-25.35	-24.765
28.2476	-158.442	-106.597	-207.863	-230.882	-192.525	-29.9792	225.794	370.742	617.15	673.66	545.853	560.143	370.738	448.745	345.541		446	-9.36	-18.33	-20.28	-15.21	-11.7	-10.14	1.365	23.4	16.575	-36.465	-89.505	-83.07	-24.96	25.545	38.61	35.1	34.32	37.635	37.44	31.2	20.085	9.555	6.045	7.41	7.8	5.46	8.775	14.04	12.48	2.73	-4.485	-5.655
28.2476	-163.642	-111.984	-213.83	-236.762	-197.865	-34.141	224.471	370.327	618.826	677.598	549.001	562.995	372.342	450.856	345.816		447	5.46	6.24	0.975	-5.265	-4.485	8.58	27.69	23.79	-18.72	-67.275	-70.2	-23.4	25.545	36.27	17.745	9.75	22.425	34.32	27.105	11.7	4.29	0.975	-3.705	-7.605	-9.36	-11.31	-10.53	-5.46	0.39	-3.705	-9.945	-9.75
28.2477	-168.92	-117.399	-220.081	-242.811	-203.319	-38.3516	223.212	370.03	620.613	681.801	552.41	565.981	374.086	453.131	346.178		448	-2.925	-3.9	-10.14	-10.335	-3.9	8.385	23.01	21.645	-17.55	-82.875	-114.075	-85.995	-30.42	8.19	21.645	26.715	29.64	26.52	22.62	16.965	10.725	5.46	6.045	8.19	5.265	2.535	8.385	16.38	13.65	5.85	8.19	14.235
28.2477	-174.272	-122.835	-226.613	-249.02	-208.861	-42.5848	222.033	369.866	622.526	686.254	556.066	569.082	375.96	455.558	346.635		449	7.995	12.285	16.965	13.845	2.145	-6.045	-0.195	8.58	-7.995	-48.555	-77.415	-59.085	-15.795	15.21	24.57	26.715	26.52	19.695	5.85	-9.945	-17.745	-9.555	7.41	14.235	6.825	1.365	8.58	17.745	18.525	11.505	1.95	-5.265
28.2477	-179.695	-128.282	-233.422	-255.379	-214.467	-46.8154	220.946	369.847	624.576	690.933	559.948	572.278	377.952	458.124	347.196		450	-15.015	-3.315	3.51	0	-5.07	-2.145	13.845	23.595	-2.73	-61.62	-95.16	-63.18	2.145	34.125	27.495	19.89	28.665	29.445	16.38	6.825	10.14	15.405	18.33	15.6	8.97	-0.78	-5.265	-2.73	-1.56	-7.8	-13.65	-9.945
28.2478	-185.183	-133.728	-240.495	-261.876	-220.111	-51.0197	219.961	369.981	626.768	695.815	564.031	575.547	380.049	460.812	347.863		451	-6.825	-4.68	-4.095	-3.705	-0.78	7.605	19.89	15.405	-21.45	-66.495	-77.61	-40.95	-0.195	13.65	10.725	13.65	23.4	23.985	12.48	2.145	2.73	4.485	1.56	-5.265	-5.85	-1.755	2.535	5.07	2.925	-0.39	-3.315	-4.485
28.2478	-190.728	-139.161	-247.821	-268.498	-225.771	-55.1762	219.083	370.269	629.104	700.868	568.285	578.867	382.232	463.603	348.64		452	8.19	2.925	0.975	3.315	4.68	1.17	3.12	10.92	2.925	-39.585	-83.85	-78.975	-24.57	21.255	29.64	20.28	18.135	17.94	14.82	11.115	9.555	1.95	-5.265	-2.34	8.775	15.405	6.435	-9.555	-15.6	-11.31	-5.85	-5.46
28.2479	-196.324	-144.57	-255.381	-275.231	-231.424	-59.2658	218.314	370.711	631.58	706.061	572.678	582.213	384.484	466.474	349.526		453	5.85	2.145	-4.68	-15.6	-24.18	-16.965	8.385	16.38	-19.305	-67.665	-72.345	-29.055	18.72	36.66	34.905	27.69	18.525	6.63	0.585	3.51	5.655	2.34	-1.56	-2.73	-2.925	-3.9	-1.755	8.58	17.745	12.675	2.34	-1.365
28.2479	-201.959	-149.94	-263.154	-282.064	-237.051	-63.2727	217.653	371.298	634.189	711.357	577.171	585.563	386.782	469.403	350.521		454	-1.56	-3.315	-9.75	-10.335	-4.875	2.145	13.26	14.04	-15.405	-64.935	-83.85	-47.58	7.605	36.66	35.295	24.375	15.6	11.7	14.625	21.255	23.985	18.135	8.775	0.78	-3.9	-5.265	-3.12	0.975	-0.585	-2.34	1.365	8.58
28.248	-207.623	-155.257	-271.118	-288.981	-242.634	-67.1841	217.094	372.02	636.916	716.718	581.724	588.895	389.102	472.363	351.62		455	-5.85	-5.07	3.12	5.85	0.975	0.39	9.555	5.07	-29.25	-71.565	-78.975	-45.435	-2.34	21.645	28.08	33.345	39.585	36.855	26.13	17.16	12.48	6.435	3.9	5.46	11.7	14.43	10.92	7.02	5.46	4.875	1.365	-9.945
28.248	-213.305	-160.508	-279.245	-295.97	-248.158	-70.9915	216.625	372.858	639.742	722.102	586.295	592.185	391.421	475.329	352.815		456	-11.7	-6.045	0.39	4.68	8.58	12.48	14.82	7.8	-24.57	-70.98	-90.87	-58.695	-3.315	28.275	26.91	19.11	20.475	24.765	21.06	16.77	19.5	22.62	18.525	8.97	2.34	4.29	9.555	7.41	-1.17	-1.365	7.41	12.48
28.2481	-218.992	-165.678	-287.509	-303.017	-253.613	-74.69	216.235	373.791	642.644	727.468	590.841	595.413	393.711	478.272	354.099		457	16.965	14.625	2.73	-5.655	-3.12	10.92	22.62	9.75	-32.565	-72.735	-74.295	-37.245	0.975	17.355	23.985	26.13	15.21	-1.56	-5.46	5.46	15.015	12.48	4.875	2.73	3.12	1.755	1.755	6.045	7.605	-0.975	-10.335	-9.555
28.2481	-224.671	-170.754	-295.88	-310.11	-258.989	-78.2795	215.903	374.792	645.593	732.771	595.316	598.558	395.947	481.163	355.462		458	-4.68	-3.315	0.975	8.775	11.7	6.63	1.56	4.68	-3.705	-37.05	-70.59	-66.495	-26.91	7.605	17.745	14.82	14.625	15.6	16.965	15.015	13.845	14.43	16.77	13.845	1.755	-7.41	-6.435	1.365	8.19	10.14	8.385	4.095
28.2482	-230.33	-175.724	-304.33	-317.239	-264.284	-81.7636	215.608	375.83	648.554	737.967	599.678	601.601	398.1	483.976	356.889		459	0.195	8.58	11.115	5.46	-2.925	-0.39	13.845	18.72	-12.48	-66.3	-93.6	-64.155	-6.24	28.275	29.64	20.085	15.99	14.82	17.355	22.035	19.5	2.535	-15.795	-16.575	-0.585	12.675	15.015	11.895	11.115	12.09	7.02	-5.655
28.2482	-235.958	-180.579	-312.83	-324.394	-269.496	-85.1508	215.324	376.869	651.493	743.01	603.884	604.525	400.145	486.681	358.368		460	-16.185	-12.09	-2.925	-0.195	-6.825	-7.8	5.46	13.26	-16.965	-73.905	-96.72	-55.965	7.41	33.15	23.79	18.33	27.885	27.3	6.825	-6.045	2.925	15.015	8.775	-3.9	-2.34	12.675	19.305	11.7	1.755	0.975	4.875	6.24
28.2483	-241.543	-185.309	-321.352	-331.567	-274.63	-88.4533	215.024	377.874	654.367	747.854	607.892	607.315	402.055	489.252	359.883		461	3.705	-9.555	-13.65	-5.07	0.585	8.58	28.665	37.635	5.07	-55.575	-88.335	-63.18	-13.845	19.89	30.225	28.86	20.28	11.115	5.46	6.825	12.09	15.21	16.965	14.235	6.435	-4.095	-12.285	-12.87	-8.58	-2.535	4.875	5.85
28.2483	-247.078	-189.91	-329.87	-338.753	-279.694	-91.6875	214.677	378.802	657.136	752.456	611.663	609.957	403.806	491.663	361.418		462	-5.46	-5.655	2.34	5.85	3.705	7.215	20.085	18.525	-17.16	-65.52	-77.22	-38.415	14.625	39.39	37.83	33.15	30.42	19.695	0.975	-7.605	-3.12	4.095	3.51	1.365	0.78	-0.975	-6.435	-6.825	0	5.655	1.365	-5.85
28.2484	-252.553	-194.378	-338.361	-345.948	-284.698	-94.8734	214.25	379.613	659.755	756.773	615.163	612.44	405.376	493.889	362.956		463	-10.725	-9.75	0.975	10.725	12.285	13.065	21.84	13.065	-29.445	-76.05	-77.61	-26.715	25.545	43.485	33.93	23.01	19.5	14.43	8.19	7.02	7.02	0	-12.48	-19.695	-17.745	-8.58	4.68	12.87	7.02	-3.705	-5.655	0.585
28.2484	-257.963	-198.713	-346.803	-353.151	-289.657	-98.0338	213.711	380.264	662.181	760.764	618.36	614.755	406.745	495.909	364.482		464	-4.095	-3.9	2.145	8.775	5.07	-3.12	0	12.285	-0.39	-50.31	-88.53	-72.735	-19.305	18.72	30.225	31.2	28.665	19.305	11.505	12.675	16.965	11.7	0.975	2.535	13.65	16.965	8.97	1.95	8.775	16.185	7.41	-8.19
28.2485	-263.306	-202.918	-355.18	-360.363	-294.591	-101.194	213.024	380.714	664.368	764.391	621.224	616.894	407.895	497.703	365.978		465	-0.975	7.8	22.035	23.985	6.435	-12.87	-10.725	6.435	2.34	-35.88	-70.395	-61.035	-10.92	29.445	33.54	15.6	4.68	8.19	15.99	16.965	9.75	0.195	-2.535	-1.365	0.975	1.755	2.73	6.045	5.46	1.755	-2.925	-8.97
28.2486	-268.581	-207.001	-363.477	-367.587	-299.519	-104.382	212.157	380.923	666.277	767.619	623.734	618.853	408.814	499.257	367.429		466	-7.215	-15.21	-11.895	-7.02	-8.775	-4.68	13.845	29.64	13.065	-36.855	-75.465	-62.01	-11.895	27.105	34.125	23.01	14.04	11.115	6.63	0.39	-6.435	-5.655	3.51	8.97	8.775	9.165	6.63	-1.755	-8.385	0.78	15.015	13.065
28.2486	-273.788	-210.971	-371.686	-374.827	-304.465	-107.627	211.078	380.851	667.867	770.419	625.871	620.63	409.491	500.556	368.82		467	-4.29	2.145	8.385	8.385	2.73	-0.975	6.435	11.7	-10.53	-51.675	-67.47	-40.56	0.975	23.985	24.96	17.745	10.725	8.97	10.335	8.385	-0.975	-7.41	-4.29	3.12	6.045	7.215	12.09	19.305	20.28	8.775	-4.68	-10.14
28.2487	-278.933	-214.841	-379.8	-382.091	-309.452	-110.956	209.757	380.466	669.104	772.766	627.623	622.227	409.921	501.593	370.139		468	10.725	5.85	-0.975	-2.145	5.655	17.355	26.91	16.185	-33.15	-95.55	-116.22	-76.44	-14.82	26.52	40.755	37.83	29.64	22.62	17.745	12.675	7.215	4.29	8.775	15.21	16.38	12.285	4.485	-2.535	-2.73	4.095	8.775	4.68
28.2487	-284.02	-218.627	-387.818	-389.384	-314.505	-114.4	208.168	379.736	669.957	774.641	628.982	623.646	410.104	502.362	371.374		469	-10.53	-9.555	0.78	6.825	6.24	7.41	16.38	12.09	-27.3	-76.83	-85.605	-38.61	24.375	58.695	55.77	33.735	19.5	16.77	19.5	17.16	9.75	4.68	1.95	1.365	6.435	13.65	14.82	7.995	2.925	0.585	-9.945	-28.47
28.2488	-289.06	-222.347	-395.74	-396.716	-319.649	-117.985	206.286	378.638	670.403	776.032	629.949	624.895	410.042	502.864	372.515		470	-2.535	-7.215	-2.925	-1.95	-7.995	-4.68	11.115	9.555	-30.81	-80.34	-82.68	-34.71	14.235	29.64	21.84	14.82	15.405	15.21	12.87	12.285	16.575	14.82	6.045	2.535	5.46	6.24	2.145	0.195	3.9	4.485	3.12	1.95
28.2488	-294.061	-226.021	-403.571	-404.094	-324.907	-121.738	204.094	377.151	670.424	776.935	630.528	625.982	409.745	503.103	373.556		471	-4.29	3.9	5.265	1.95	1.95	5.46	16.185	28.47	16.38	-37.83	-96.33	-94.965	-33.54	22.23	34.905	25.35	24.96	27.495	22.62	15.99	17.94	14.82	-0.585	-16.38	-18.525	-13.455	-13.65	-12.87	-2.535	7.605	7.8	4.29
28.2489	-299.035	-229.67	-411.318	-411.528	-330.301	-125.681	201.578	375.265	670.011	777.353	630.732	626.919	409.228	503.087	374.492		472	-1.755	7.41	8.97	-0.195	-11.895	-6.045	20.67	28.86	-13.065	-70.59	-80.145	-27.885	28.275	43.875	30.615	19.305	19.89	20.67	17.55	14.235	9.945	-0.78	-14.43	-18.33	-5.85	8.19	10.14	0.585	-6.825	-4.875	0.975	4.095
28.2489	-303.995	-233.318	-418.99	-419.025	-335.851	-129.835	198.729	372.972	669.163	777.298	630.578	627.721	408.507	502.83	375.321		473	15.405	3.315	-2.34	2.145	5.85	1.365	2.73	7.995	-8.385	-52.26	-83.46	-65.325	-17.355	19.695	30.42	26.13	15.405	9.945	14.04	19.11	16.77	3.9	-5.655	-6.24	-0.975	1.755	0.975	3.12	8.385	11.7	7.605	1.755
28.249	-308.953	-236.987	-426.597	-426.591	-341.572	-134.217	195.543	370.276	667.886	776.791	630.091	628.404	407.608	502.351	376.042		474	-7.995	2.73	10.335	9.555	0	-2.34	8.58	13.26	-19.695	-76.635	-99.06	-58.305	5.655	36.27	27.495	10.92	7.02	13.65	18.525	20.085	19.695	15.99	10.92	0.585	-12.09	-18.72	-13.26	-1.365	3.315	0.39	-1.56	3.315
28.249	-313.924	-240.702	-434.15	-434.231	-347.477	-138.839	192.025	367.185	666.196	775.859	629.301	628.986	406.558	501.671	376.66		475	-10.92	-10.53	-3.705	-5.655	-25.155	-36.27	-14.82	16.38	0.585	-66.885	-108.225	-67.47	9.945	44.265	33.735	20.865	26.715	28.665	21.45	16.38	19.11	17.55	7.8	3.12	11.7	27.885	32.76	24.765	13.845	6.435	3.705	5.07
28.2491	-318.919	-244.484	-441.66	-441.949	-353.577	-143.708	188.181	363.716	664.116	774.539	628.242	629.487	405.389	500.816	377.178		476	-5.655	-8.97	-11.31	-7.02	-0.195	6.435	18.72	33.345	20.67	-33.15	-82.29	-75.855	-27.495	11.895	23.595	28.665	35.88	32.565	17.745	3.315	-0.975	3.9	11.115	12.87	10.725	11.7	14.43	13.26	7.41	3.9	9.165	10.53
28.2491	-323.951	-248.356	-449.138	-449.748	-359.874	-148.829	184.027	359.89	661.68	772.875	626.955	629.93	404.135	499.816	377.605		477	15.015	7.41	8.775	15.6	12.48	3.705	4.68	17.355	12.87	-27.495	-70.395	-67.665	-24.96	10.335	18.33	18.915	25.155	28.86	23.79	15.21	11.31	8.775	-2.73	-15.21	-17.355	-2.535	15.795	21.255	11.505	0.975	-2.535	-2.34
28.2492	-329.034	-252.34	-456.592	-457.626	-366.371	-154.2	179.58	355.738	658.927	770.915	625.484	630.334	402.832	498.702	377.95		478	1.95	-8.19	-6.435	2.145	6.825	3.705	-1.365	-3.705	-19.11	-58.11	-86.97	-65.91	-10.53	29.835	34.515	21.84	14.82	10.725	5.655	2.925	6.045	13.65	20.865	22.23	15.405	9.165	6.435	8.775	11.31	14.04	18.135	16.965
28.2492	-334.177	-256.454	-464.032	-465.583	-373.064	-159.817	174.865	351.293	655.904	768.714	623.873	630.722	401.52	497.509	378.224		479	-5.85	-10.53	-14.04	-10.335	-1.755	1.56	12.48	18.525	-6.825	-57.915	-80.925	-50.7	-1.95	21.06	21.645	19.5	16.38	4.095	-6.825	-3.9	9.945	18.135	17.55	11.115	5.265	1.755	-0.975	-5.85	-6.435	-2.34	1.95	-3.705
28.2492	-339.391	-260.716	-471.464	-473.614	-379.945	-165.669	169.91	346.594	652.663	766.331	622.172	631.114	400.235	496.272	378.439		480	-23.01	-14.82	9.165	22.035	14.43	7.41	15.405	17.55	-17.16	-70.005	-91.845	-57.135	1.56	31.98	26.715	16.38	17.355	18.72	7.995	-8.775	-12.48	-5.07	-0.585	-3.51	-10.335	-11.505	-7.8	-0.195	3.12	0	-3.9	-5.07
28.2493	-344.684	-265.144	-478.893	-481.716	-387.004	-171.743	164.746	341.686	649.26	763.828	620.43	631.53	399.016	495.027	378.609		481	-3.12	3.51	9.36	7.8	0.585	-1.95	5.85	19.305	11.31	-27.69	-61.035	-50.505	-8.775	20.475	24.18	19.11	18.135	19.695	27.885	34.125	26.52	5.85	-6.24	-0.585	7.8	8.19	7.8	14.04	15.99	6.24	-7.215	-13.26
28.2493	-350.066	-269.752	-486.322	-489.883	-394.228	-178.022	159.408	336.614	645.758	761.267	618.696	631.987	397.897	493.808	378.747		482	10.335	6.63	1.56	-1.17	0.39	7.605	23.4	29.64	0	-57.33	-87.75	-56.745	-0.195	30.81	29.25	22.62	26.52	29.64	20.67	8.385	5.07	4.68	-3.12	-8.19	3.315	15.6	7.215	-16.38	-24.375	-7.8	7.215	6.045
28.2494	-355.543	-274.552	-493.753	-498.107	-401.6	-184.485	153.934	331.428	642.218	758.71	617.018	632.503	396.911	492.649	378.868		483	3.12	8.58	4.485	-11.115	-20.67	-9.36	15.21	15.99	-19.695	-66.3	-79.17	-43.29	10.725	41.73	36.66	16.965	8.775	15.99	15.21	0	-8.58	-0.585	12.675	15.015	8.775	6.24	5.655	1.56	-9.555	-18.135	-17.94	-11.895
28.2494	-361.121	-279.556	-501.186	-506.381	-409.101	-191.108	148.361	326.177	638.707	756.218	615.44	633.089	396.086	491.583	378.983		484	-1.17	-5.85	-5.265	-0.78	0.195	-2.925	1.17	7.41	-7.41	-45.63	-69.81	-51.285	-7.8	22.815	32.175	32.76	33.93	32.175	24.96	11.31	-4.485	-15.405	-21.06	-16.965	-12.285	-8.385	-3.51	1.755	-3.705	-16.77	-23.985	-12.675
28.2495	-366.807	-284.773	-508.619	-514.698	-416.71	-197.866	142.732	320.915	635.288	753.85	614.004	633.757	395.446	490.64	379.106		485	-13.845	-26.91	-21.06	-10.53	-5.85	-4.095	4.68	12.675	-6.435	-54.795	-83.46	-55.575	0.39	30.81	27.885	19.5	11.31	6.435	9.165	19.305	20.865	6.045	-7.41	-6.435	1.365	6.24	8.19	11.895	11.31	4.095	-0.975	7.02
28.2495	-372.605	-290.21	-516.049	-523.051	-424.407	-204.729	137.087	315.693	632.025	751.659	612.75	634.513	395.01	489.845	379.248		486	13.455	15.405	15.99	12.87	7.995	11.115	16.575	2.145	-44.46	-88.53	-89.31	-46.02	0	20.67	21.06	20.085	19.89	16.965	9.75	1.95	3.51	10.53	8.97	-0.195	-3.705	3.315	12.675	17.745	15.21	4.485	-10.53	-22.035
28.2496	-378.519	-295.875	-523.475	-531.433	-432.169	-211.667	131.469	310.562	628.979	749.695	611.71	635.363	394.791	489.221	379.418		487	12.285	3.9	-7.995	-10.335	-1.17	6.825	12.87	17.355	2.145	-40.17	-76.83	-65.13	-10.53	30.225	31.2	12.675	10.53	21.06	18.33	2.34	-9.945	-9.36	-7.41	-9.165	-7.215	2.145	12.87	11.895	5.46	3.315	7.41	12.87
28.2496	-384.554	-301.77	-530.891	-539.836	-439.972	-218.649	125.919	305.573	626.208	748.003	610.911	636.308	394.794	488.787	379.625		488	1.17	-4.29	-0.585	7.02	9.945	11.505	15.99	19.5	-3.705	-49.92	-75.075	-51.285	-2.73	21.06	18.33	16.38	25.155	31.59	30.42	23.79	12.48	5.07	-3.9	-11.895	-16.965	-16.965	-8.775	2.925	7.02	0	-10.14	-9.945
28.2497	-390.714	-307.899	-538.295	-548.256	-447.793	-225.641	120.48	300.776	623.766	746.623	610.376	637.347	395.019	488.555	379.873		489	-1.755	-24.375	-40.365	-34.32	-17.16	-1.17	14.625	20.475	-5.655	-53.82	-74.685	-40.17	14.235	44.07	36.27	18.135	15.015	25.935	29.25	17.94	8.19	7.8	12.675	8.19	-0.195	-4.68	-7.02	-9.36	-9.165	-5.265	-1.365	-3.51
28.2497	-397	-314.263	-545.682	-556.687	-455.61	-232.61	115.193	296.218	621.705	745.586	610.121	638.474	395.461	488.536	380.166		490	6.825	1.365	4.875	9.36	7.8	9.555	19.11	17.16	-17.94	-67.08	-82.875	-52.65	-5.85	25.35	34.125	30.42	21.84	12.285	6.435	5.655	4.485	0.975	-6.045	-17.16	-23.205	-15.795	-6.045	-1.755	-5.46	-1.755	6.045	6.045
28.2498	-403.417	-320.862	-553.051	-565.125	-463.399	-239.52	110.099	291.944	620.067	744.92	610.157	639.683	396.107	488.732	380.506		491	-10.335	-13.455	-6.825	-0.78	-7.215	-15.405	-10.14	-8.385	-39.195	-80.34	-82.095	-38.805	1.17	11.31	12.675	16.965	21.255	15.015	5.85	2.925	6.24	10.725	13.65	14.04	10.335	5.265	1.365	-0.78	-1.56	-3.51	-2.535	2.535
28.2498	-409.965	-327.691	-560.397	-573.566	-471.138	-246.338	105.236	287.999	618.893	744.648	610.491	640.964	396.938	489.145	380.891		492	-0.78	-2.34	4.095	12.48	11.895	8.97	13.26	21.06	-0.585	-54.795	-94.77	-80.535	-30.81	5.07	11.115	8.385	14.43	25.545	25.155	17.355	13.26	15.21	12.09	-2.73	-18.135	-20.28	-7.41	11.895	23.985	19.695	0	-19.89
28.2499	-416.647	-334.747	-567.72	-582.007	-478.803	-253.029	100.643	284.422	618.216	744.785	611.122	642.306	397.934	489.769	381.319		493	11.31	-2.145	-3.51	9.36	17.745	14.235	15.99	14.43	-19.695	-77.22	-104.91	-73.71	-19.305	12.48	22.035	19.5	8.385	-2.145	3.315	17.94	21.645	12.675	6.63	7.215	6.435	1.755	1.365	7.215	12.87	14.235	10.725	8.385
28.2499	-423.46	-342.022	-575.018	-590.444	-486.374	-259.557	96.3554	281.251	618.065	745.345	612.048	643.694	399.067	490.596	381.785		494	29.055	22.035	10.53	-0.195	-4.095	7.41	26.715	24.765	-14.04	-70.005	-97.305	-69.81	-12.09	30.615	35.295	17.55	6.24	14.235	29.64	30.615	9.555	-12.48	-14.43	-4.875	1.56	-1.17	-1.95	3.315	6.825	5.85	1.95	-2.535
28.25	-430.405	-349.507	-582.291	-598.874	-493.828	-265.89	92.4086	278.522	618.461	746.334	613.261	645.115	400.307	491.612	382.282		495	7.995	7.8	6.63	0.78	-6.435	-3.51	15.015	26.325	1.17	-51.48	-79.95	-58.11	-9.945	25.35	31.005	18.33	2.925	-1.95	0.195	5.265	11.115	16.965	17.55	12.09	5.655	6.435	11.7	10.53	2.34	-4.875	-2.925	3.12
28.2501	-437.479	-357.187	-589.539	-607.294	-501.144	-271.993	88.8342	276.265	619.42	747.758	614.754	646.552	401.623	492.802	382.802		496	-1.365	7.41	14.43	11.115	2.34	5.46	18.135	10.14	-34.32	-83.07	-83.46	-35.49	13.26	34.125	33.15	27.495	22.815	17.745	11.115	4.875	1.17	2.535	7.8	10.14	7.02	-0.195	-1.17	5.265	10.92	12.87	10.92	11.505
28.2501	-444.675	-365.048	-596.764	-615.7	-508.302	-277.835	85.6614	274.508	620.951	749.616	616.514	647.989	402.982	494.147	383.336		497	-5.265	-8.97	-15.99	-20.085	-19.695	-5.07	18.33	17.94	-30.42	-87.555	-90.285	-34.71	23.79	41.34	25.35	7.02	4.485	13.26	19.695	16.575	6.63	-3.12	-9.555	-9.555	-1.365	10.53	18.72	20.475	15.795	6.24	-4.095	-6.045
28.2502	-451.989	-373.072	-603.967	-624.086	-515.28	-283.385	82.9164	273.274	623.06	751.908	618.527	649.408	404.352	495.627	383.876		498	-8.775	0	12.285	12.285	1.95	-0.585	13.455	22.62	-2.73	-56.745	-92.625	-71.955	-15.99	26.325	40.17	33.54	21.45	11.895	8.385	7.8	9.165	9.75	3.12	-6.24	-6.24	5.07	14.625	12.09	7.02	3.12	-6.24	-17.16
28.2502	-459.411	-381.238	-611.15	-632.447	-522.061	-288.616	80.6218	272.584	625.742	754.629	620.781	650.795	405.701	497.219	384.41		499	8.385	1.755	-2.145	-2.73	-4.875	-1.17	12.87	24.18	3.705	-45.63	-79.365	-55.77	0.39	37.245	42.315	36.855	34.32	24.96	10.335	4.29	5.655	3.705	-4.875	-7.215	4.485	15.21	16.38	5.655	-3.315	-4.875	1.95	9.165
28.2503	-466.931	-389.52	-618.316	-640.778	-528.625	-293.501	78.7964	272.451	628.99	757.773	623.26	652.132	407	498.9	384.929		500	-6.435	-3.51	2.73	0.39	-12.285	-14.235	3.12	20.085	-1.56	-59.67	-97.695	-74.88	-18.72	22.425	37.245	39	38.025	33.15	25.545	20.475	16.575	10.53	4.68	1.95	-1.56	-7.215	-10.53	-7.995	0	6.435	5.85	0.195
28.2503	-474.536	-397.895	-625.468	-649.071	-534.957	-298.019	77.4544	272.885	632.79	761.334	625.951	653.406	408.221	500.647	385.424
28.2504	-482.21	-406.332	-632.609	-657.318	-541.04	-302.149	76.6054	273.892	637.123	765.302	628.84	654.603	409.342	502.437	385.885		Unit 3
28.2504	-489.938	-414.804	-639.745	-665.513	-546.863	-305.877	76.2537	275.469	641.966	769.668	631.913	655.712	410.345	504.248	386.304		Spike Waveforms	Time (ms)
28.2505	-497.7	-423.278	-646.879	-673.647	-552.415	-309.193	76.3987	277.61	647.289	774.421	635.158	656.722	411.215	506.059	386.674		(values in uV)	0	0.05	0.1	0.15	0.2	0.25	0.3	0.35	0.4	0.45	0.5	0.55	0.6	0.65	0.7	0.75	0.8	0.85	0.9	0.95	1	1.05	1.1	1.15	1.2	1.25	1.3	1.35	1.4	1.45	1.5	1.55
28.2505	-505.478	-431.724	-654.015	-681.714	-557.687	-312.09	77.0337	280.304	653.061	779.55	638.564	657.627	411.942	507.852	386.988		1	12.87	32.955	50.7	51.48	38.415	36.075	46.605	20.67	-67.86	-163.995	-194.805	-166.725	-136.695	-128.895	-118.755	-88.14	-46.8	-15.99	-3.9	0.78	13.455	31.785	38.22	34.125	39.78	59.67	71.175	60.84	49.53	53.235	59.865	54.015
28.2506	-513.252	-440.112	-661.16	-689.705	-562.677	-314.569	78.1468	283.531	659.247	785.043	642.119	658.42	412.522	509.611	387.243		2	1.17	-7.8	1.365	14.82	20.085	20.67	28.08	24.18	-13.845	-65.715	-88.725	-72.93	-55.77	-66.885	-86.58	-88.725	-74.1	-57.33	-43.68	-27.69	-9.165	7.8	22.62	31.98	36.66	42.9	49.92	54.015	49.335	38.025	25.74	21.255
28.2506	-521	-448.412	-668.319	-697.615	-567.381	-316.634	79.7202	287.267	665.807	790.887	645.812	659.099	412.956	511.32	387.433		3	0.39	4.68	21.255	23.4	8.97	4.68	15.6	5.85	-43.485	-97.11	-111.93	-89.31	-61.035	-39.585	-20.28	-0.975	11.115	10.53	4.095	-0.39	4.485	17.16	31.2	38.61	38.805	39.585	39.39	35.49	31.59	30.03	28.47	16.38
28.2507	-528.702	-456.595	-675.497	-705.438	-571.804	-318.296	81.7308	291.482	672.701	797.067	649.635	659.663	413.249	512.97	387.556		4	-3.12	-5.07	-3.705	-7.8	-11.505	-5.655	4.485	-11.115	-61.035	-108.615	-115.245	-89.7	-64.74	-56.55	-56.355	-48.165	-28.275	-3.315	14.235	21.45	28.86	38.415	48.945	53.625	54.6	60.645	64.74	55.575	33.15	14.235	13.26	24.18
28.2507	-536.34	-464.636	-682.702	-713.171	-575.952	-319.57	84.15	296.142	679.886	803.57	653.578	660.114	413.41	514.553	387.612		5	21.06	17.355	3.315	-5.07	-2.73	12.48	28.275	17.745	-38.61	-109.98	-136.89	-104.52	-55.38	-32.175	-30.81	-30.42	-27.105	-24.18	-19.11	-7.8	7.8	20.67	34.515	49.53	53.625	44.46	33.15	25.935	23.4	23.4	24.375	21.45
28.2508	-543.894	-472.513	-689.94	-720.811	-579.834	-320.48	86.9442	301.205	687.317	810.377	657.63	660.455	413.452	516.062	387.6		6	-46.215	-37.245	-31.005	-34.905	-40.365	-23.205	13.455	23.4	-19.89	-80.73	-103.935	-86.19	-60.84	-44.265	-33.54	-23.01	-14.82	-7.02	4.875	27.105	48.165	57.33	51.87	42.315	42.51	50.31	53.625	51.675	47.775	40.56	30.03	22.035
28.2508	-551.349	-480.207	-697.22	-728.358	-583.466	-321.051	90.0752	306.627	694.951	817.472	661.784	660.692	413.392	517.497	387.523		7	6.435	2.145	3.51	12.48	21.06	26.52	29.64	12.675	-44.07	-110.175	-134.745	-104.325	-64.155	-48.165	-46.02	-42.51	-29.055	-9.165	8.775	19.305	21.645	25.74	31.005	32.955	36.27	42.9	43.485	35.1	26.91	25.74	30.81	30.03
28.2508	-558.692	-487.703	-704.55	-735.813	-586.865	-321.316	93.5006	312.356	702.74	824.835	666.029	660.834	413.25	518.857	387.381		8	24.765	6.435	-17.55	-35.1	-35.49	-19.5	2.34	3.51	-38.22	-102.96	-135.915	-118.17	-82.29	-59.28	-48.75	-39.975	-29.835	-20.28	-4.68	15.015	35.1	47.97	50.895	47.19	43.485	41.535	44.265	46.995	46.995	44.07	36.27	27.3
28.2509	-565.912	-494.993	-711.939	-743.181	-590.054	-321.314	97.1739	318.34	710.641	832.443	670.355	660.891	413.046	520.145	387.18		9	22.815	28.08	25.74	18.135	15.6	23.4	26.13	-3.12	-63.57	-114.465	-119.73	-90.48	-59.67	-45.825	-42.9	-41.925	-39.39	-32.37	-17.55	1.56	19.11	30.81	31.98	22.815	14.82	18.72	30.615	39.975	38.61	31.59	26.13	25.545
28.2509	-573.003	-502.07	-719.397	-750.466	-593.06	-321.084	101.046	324.522	718.608	840.271	674.753	660.872	412.805	521.367	386.924		10	26.52	40.755	37.83	24.765	13.065	17.16	24.375	0.975	-60.645	-116.22	-123.435	-89.115	-51.675	-33.735	-30.42	-28.08	-23.205	-11.115	2.925	12.675	18.72	19.695	17.745	17.16	19.695	25.155	26.325	21.06	13.845	8.775	4.485	-0.975
28.251	-579.962	-508.936	-726.935	-757.678	-595.91	-320.673	105.065	330.842	726.598	848.294	679.212	660.789	412.551	522.529	386.619		11	18.33	15.21	4.095	-2.145	4.875	20.67	29.055	10.725	-39.39	-92.625	-116.22	-100.815	-70.005	-44.07	-28.47	-17.94	-7.41	2.145	12.87	21.06	27.3	30.03	31.785	34.515	36.66	36.075	31.005	27.3	27.495	26.52	24.375	19.89
28.251	-586.79	-515.595	-734.563	-764.825	-598.639	-320.13	109.176	337.239	734.568	856.481	683.72	660.655	412.308	523.641	386.271		12	-6.63	-0.78	-7.41	-27.495	-36.465	-8.385	28.08	24.765	-30.81	-90.675	-110.955	-95.16	-72.93	-55.185	-40.95	-30.03	-14.625	2.73	12.285	9.75	6.24	14.82	28.08	36.465	35.49	29.055	28.275	31.005	32.37	31.785	29.055	30.03
28.2511	-593.492	-522.059	-742.295	-771.922	-601.279	-319.506	113.326	343.651	742.479	864.8	688.266	660.481	412.101	524.713	385.888		13	17.55	11.31	17.16	23.205	18.33	14.82	23.595	23.205	-17.94	-79.365	-112.71	-101.205	-72.345	-49.14	-32.955	-12.48	10.725	26.715	30.81	33.15	47.58	71.955	78.585	60.45	39	36.465	48.36	59.67	58.305	44.46	35.49	37.44
28.2511	-600.077	-528.342	-750.14	-778.98	-603.87	-318.853	117.46	350.014	750.291	873.217	692.836	660.279	411.953	525.755	385.478		14	28.86	26.91	43.485	58.89	55.77	48.945	55.77	48.75	-11.505	-102.375	-152.88	-133.575	-89.895	-67.86	-59.475	-47.385	-30.81	-17.355	-3.9	13.065	30.225	42.315	47.58	47.775	43.29	39.78	42.12	46.02	44.85	40.95	44.265	53.04
28.2512	-606.559	-534.463	-758.112	-786.017	-606.447	-318.226	121.522	356.268	757.971	881.696	697.417	660.061	411.888	526.781	385.048		15	-15.015	-0.975	15.015	11.505	-15.21	-36.855	-16.575	16.77	-6.24	-90.675	-157.365	-152.295	-106.665	-77.22	-72.345	-67.275	-52.26	-33.54	-17.355	-1.95	12.87	26.91	42.315	59.28	70.98	73.125	68.25	69.225	76.44	85.605	85.995	78
28.2512	-612.951	-540.444	-766.222	-793.049	-609.05	-317.678	125.46	362.354	765.487	890.199	701.995	659.835	411.924	527.801	384.608		16	-3.12	5.46	15.99	13.65	5.85	8.19	14.04	-5.46	-55.185	-107.25	-128.895	-113.1	-86.385	-66.105	-51.48	-35.295	-18.33	-12.09	-8.58	3.51	19.11	28.47	34.125	44.07	48.945	43.875	35.49	32.76	32.955	29.64	22.815	17.355
28.2513	-619.274	-546.312	-774.48	-800.093	-611.718	-317.261	129.225	368.213	772.811	898.686	706.555	659.612	412.081	528.827	384.167		17	9.36	8.19	9.945	15.795	19.89	28.665	44.655	36.27	-30.615	-122.07	-169.065	-149.565	-105.885	-77.61	-59.865	-47.97	-39.975	-31.395	-14.43	5.85	23.01	32.37	39.975	43.095	39	32.76	34.515	43.29	44.07	34.32	28.275	36.855
28.2513	-625.548	-552.094	-782.897	-807.168	-614.489	-317.027	132.769	373.795	779.918	907.119	711.083	659.398	412.375	529.873	383.734		18	16.965	17.55	23.4	30.81	29.25	25.155	20.28	-0.78	-46.8	-94.185	-104.325	-82.68	-57.135	-41.925	-33.15	-25.545	-21.45	-17.55	-10.335	-1.365	8.58	21.06	29.445	26.52	15.795	7.8	10.335	17.355	20.865	22.62	24.57	26.715
28.2514	-631.794	-557.819	-791.48	-814.291	-617.397	-317.021	136.051	379.051	786.79	915.458	715.566	659.2	412.82	530.948	383.319		19	12.48	7.995	11.7	10.53	0.78	-0.39	15.99	19.305	-22.23	-90.285	-127.14	-112.905	-82.875	-62.4	-49.335	-35.295	-24.18	-13.845	-6.825	-2.145	4.485	19.5	35.685	42.51	39.39	37.245	42.51	45.63	35.685	24.765	22.815	28.08
28.2514	-638.037	-563.516	-800.237	-821.48	-620.476	-317.286	139.035	383.941	793.413	923.665	719.989	659.023	413.425	532.064	382.931		20	48.555	44.85	46.41	46.215	44.265	49.53	56.94	39.585	-8.97	-53.625	-63.57	-48.945	-47.58	-71.175	-101.985	-121.095	-126.555	-122.07	-103.74	-74.1	-48.555	-33.93	-25.35	-15.795	-8.58	-2.925	5.265	8.97	1.56	-8.97	-2.145	16.965
28.2515	-644.298	-569.214	-809.171	-828.749	-623.755	-317.861	141.69	388.429	799.775	931.703	724.339	658.872	414.2	533.23	382.58		21	56.94	39.585	-8.97	-53.625	-63.57	-48.945	-47.58	-71.175	-101.985	-121.095	-126.555	-122.07	-103.74	-74.1	-48.555	-33.93	-25.35	-15.795	-8.58	-2.925	5.265	8.97	1.56	-8.97	-2.145	16.965	29.055	21.45	7.995	8.19	18.135	25.74
28.2516	-650.602	-574.941	-818.284	-836.112	-627.262	-318.777	143.993	392.491	805.873	939.538	728.607	658.749	415.149	534.455	382.275		22	30.225	32.76	36.465	34.905	24.18	17.94	13.065	-14.235	-74.295	-132.015	-146.055	-122.655	-92.82	-72.735	-58.89	-44.07	-30.81	-15.6	1.365	16.185	26.91	35.1	44.07	49.14	46.8	41.535	36.855	33.345	31.98	33.735	31.2	21.255
28.2516	-656.967	-580.724	-827.574	-843.582	-631.016	-320.058	145.928	396.108	811.705	947.14	732.782	658.658	416.276	535.747	382.025		23	14.625	10.725	12.87	13.65	18.72	38.22	53.625	28.665	-39.975	-103.35	-117	-95.55	-73.515	-59.085	-45.24	-32.37	-26.91	-22.035	-11.115	7.605	28.47	39	39.585	35.49	32.565	35.295	38.415	29.64	10.335	2.34	15.99	30.42
28.2517	-663.415	-586.587	-837.038	-851.166	-635.032	-321.721	147.488	399.269	817.278	954.482	736.858	658.6	417.579	537.114	381.841		24	16.38	14.04	17.55	17.94	9.165	4.095	12.675	15.015	-19.695	-80.535	-117.195	-109.395	-77.025	-48.555	-28.47	-16.77	-15.015	-22.62	-32.175	-35.88	-23.595	3.705	30.225	33.735	12.675	-9.945	-19.11	-17.745	-15.795	-13.65	-7.605	-0.78
28.2517	-669.96	-592.549	-846.666	-858.87	-639.322	-323.775	148.673	401.976	822.598	961.542	740.83	658.58	419.057	538.561	381.73		25	34.125	24.57	11.505	3.9	4.095	9.945	16.185	0.585	-43.875	-90.675	-107.445	-93.99	-70.59	-57.525	-46.41	-37.05	-29.64	-20.865	-3.705	21.645	39.585	40.755	36.465	40.755	49.335	53.43	43.095	27.885	19.5	26.715	33.54	23.79
28.2518	-676.617	-598.629	-856.447	-866.696	-643.889	-326.223	149.491	404.235	827.679	968.302	744.695	658.597	420.706	540.094	381.701		26	4.68	7.41	14.04	13.65	8.775	16.38	26.13	0.78	-64.35	-121.095	-127.53	-99.255	-72.345	-54.21	-37.05	-18.915	-10.725	-11.505	-6.63	7.41	25.545	34.32	34.905	35.685	35.88	30.42	20.475	16.575	23.595	26.325	16.575	1.95
28.2518	-683.395	-604.841	-866.367	-874.64	-648.73	-329.055	149.958	406.064	832.535	974.752	748.454	658.656	422.519	541.717	381.763		27	22.815	27.105	28.08	19.89	10.92	17.16	33.345	25.155	-35.88	-108.42	-133.185	-106.275	-71.37	-57.915	-49.53	-29.835	-6.825	2.925	2.145	3.315	12.09	19.695	17.16	13.65	21.645	33.93	34.515	25.74	22.035	23.01	19.695	14.235
28.2519	-690.299	-611.194	-876.407	-882.696	-653.836	-332.259	150.095	407.486	837.186	980.883	752.111	658.759	424.488	543.433	381.922		28	14.82	17.94	34.71	40.17	27.885	24.57	50.31	55.965	-9.75	-112.905	-169.845	-159.705	-140.205	-144.105	-145.86	-120.705	-85.02	-61.62	-48.555	-37.05	-19.5	1.95	23.01	37.44	47.775	59.475	73.125	76.44	63.57	43.875	31.005	27.3
28.2519	-697.331	-617.694	-886.544	-890.855	-659.192	-335.81	149.93	408.532	841.649	986.695	755.671	658.91	426.604	545.247	382.186		29	35.49	33.54	18.525	-1.365	-4.875	20.67	43.095	9.945	-81.51	-161.46	-174.72	-142.35	-109.98	-91.065	-77.61	-65.325	-58.89	-45.63	-22.035	4.095	19.305	22.035	22.035	24.57	32.565	44.46	52.845	47.58	34.515	29.64	33.735	33.735
28.252	-704.487	-624.343	-896.754	-899.101	-664.778	-339.679	149.498	409.239	845.946	992.189	759.144	659.112	428.857	547.159	382.561		30	50.895	51.87	40.755	19.305	-5.07	-18.135	-16.77	-12.675	-33.15	-79.56	-116.22	-113.1	-82.095	-54.015	-42.9	-35.685	-24.375	-8.58	6.435	12.87	11.505	13.65	25.74	33.735	31.785	26.325	28.47	32.565	34.515	32.37	28.08	18.915
28.252	-711.761	-631.138	-907.008	-907.416	-670.569	-343.833	148.834	409.649	850.098	997.375	762.539	659.369	431.236	549.171	383.052		31	13.065	29.25	46.215	41.73	24.96	22.62	37.245	25.545	-37.83	-108.03	-127.335	-95.94	-63.57	-53.43	-48.945	-33.345	-16.965	-10.335	-2.73	16.77	33.345	28.08	13.845	16.185	32.565	40.95	35.295	29.64	33.735	39.975	35.49	22.035
28.2521	-719.142	-638.075	-917.277	-915.779	-676.534	-348.229	147.978	409.806	854.124	1002.26	765.87	659.686	433.73	551.283	383.664		32	18.33	19.5	19.305	24.765	34.32	36.855	18.525	-17.16	-49.725	-70.005	-77.61	-76.05	-66.885	-54.6	-45.63	-38.415	-30.42	-22.23	-12.09	-1.365	6.24	11.505	15.6	18.525	21.645	26.13	29.445	31.59	33.345	33.15	26.52	14.625
28.2521	-726.612	-645.143	-927.527	-924.166	-682.64	-352.826	146.97	409.758	858.045	1006.87	769.15	660.068	436.325	553.495	384.4		33	49.53	54.21	60.84	63.57	58.89	46.605	28.665	-15.015	-107.64	-215.67	-261.495	-216.255	-136.305	-90.87	-83.46	-81.315	-69.225	-50.31	-28.665	-2.34	24.765	48.36	65.52	79.56	84.24	76.44	59.085	47.97	49.725	52.26	38.22	7.215
28.2522	-734.155	-652.331	-937.726	-932.55	-688.851	-357.576	145.851	409.551	861.877	1011.21	772.395	660.519	439.012	555.807	385.262		34	34.515	29.055	30.615	29.25	26.715	34.32	39.585	10.725	-51.48	-101.205	-107.445	-83.46	-57.915	-39.78	-28.665	-23.01	-19.11	-11.895	-0.195	12.09	18.33	12.09	-9.555	-24.375	-14.82	10.14	31.005	39.585	39.195	32.565	24.765	22.035
28.2522	-741.748	-659.622	-947.838	-940.904	-695.128	-362.432	144.66	409.233	865.636	1015.3	775.62	661.042	441.778	558.215	386.253		35	29.64	19.695	13.65	9.555	6.63	13.455	24.96	14.625	-38.025	-107.25	-142.155	-119.925	-68.055	-32.76	-29.25	-31.785	-19.305	-1.755	0.585	-5.07	-7.605	-3.12	3.12	12.09	20.67	23.205	21.45	22.62	28.47	32.76	31.2	25.35
28.2523	-749.368	-667	-957.832	-949.199	-701.432	-367.347	143.435	408.85	869.335	1019.16	778.841	661.642	444.612	560.717	387.37		36	-22.815	-17.16	-8.775	-10.53	-15.405	-1.755	21.255	3.51	-70.59	-142.935	-154.05	-112.32	-66.885	-37.245	-14.235	-0.195	0.585	-0.585	10.53	31.005	46.605	54.6	65.715	80.145	85.8	78.195	66.3	60.06	55.965	48.555	38.22	31.395
28.2523	-756.988	-674.445	-967.672	-957.406	-707.727	-372.274	142.208	408.444	872.985	1022.82	782.072	662.322	447.502	563.309	388.614		37	24.375	30.42	23.79	8.775	3.51	19.5	30.225	3.12	-59.67	-108.42	-113.49	-90.87	-72.93	-66.885	-60.255	-42.9	-19.11	2.145	12.09	13.26	10.53	11.115	17.55	24.57	29.25	30.615	30.225	26.13	20.475	20.865	26.13	27.69
28.2523	-764.581	-681.936	-977.327	-965.499	-713.973	-377.168	141.011	408.054	876.594	1026.3	785.329	663.081	450.438	565.986	389.981		38	11.895	18.72	19.89	13.65	2.925	-0.585	7.215	7.41	-20.865	-74.88	-113.88	-108.81	-73.125	-41.925	-30.225	-26.325	-15.795	2.145	11.115	9.555	6.045	7.41	13.065	18.72	22.425	23.4	25.35	24.57	20.475	15.6	15.99	19.89
28.2524	-772.122	-689.451	-986.766	-973.451	-720.135	-381.988	139.87	407.714	880.165	1029.6	788.622	663.92	453.408	568.74	391.467		39	22.425	26.325	30.42	33.735	32.955	28.08	28.665	23.595	-12.675	-68.25	-103.35	-102.57	-93.6	-91.065	-78.975	-47.775	-19.89	-9.36	-9.36	-6.435	-0.39	4.68	11.505	19.5	23.79	23.985	28.08	41.145	49.725	43.29	27.105	18.33
28.2524	-779.582	-696.968	-995.961	-981.236	-726.179	-386.695	138.803	407.453	883.699	1032.75	791.961	664.836	456.4	571.563	393.066		40	7.215	14.625	23.4	25.155	19.5	17.55	18.915	4.875	-37.245	-84.24	-101.4	-87.75	-70.59	-63.18	-56.355	-37.44	-13.845	-0.78	1.56	9.555	22.23	27.105	19.695	15.795	25.155	36.465	30.42	11.115	-6.825	-12.285	-5.46	7.605
28.2525	-786.936	-704.464	-1004.89	-988.832	-732.075	-391.256	137.827	407.291	887.193	1035.75	795.354	665.825	459.404	574.446	394.77		41	29.055	26.715	9.165	-15.6	-27.3	-8.385	17.355	2.145	-58.305	-114.27	-122.07	-96.525	-73.32	-62.01	-49.92	-30.81	-7.02	8.775	14.04	12.285	15.6	23.4	31.005	37.635	42.315	43.68	37.05	25.935	22.23	23.985	22.815	15.405
28.2525	-794.158	-711.917	-1013.52	-996.219	-737.796	-395.642	136.952	407.244	890.641	1038.62	798.804	666.881	462.406	577.376	396.571		42	12.09	24.18	29.445	15.405	7.605	22.425	33.345	-8.19	-98.085	-168.09	-169.065	-127.92	-100.62	-94.965	-82.68	-57.33	-31.395	-13.65	-2.34	9.75	23.79	39.39	52.26	61.23	64.74	65.13	58.695	45.24	31.2	24.96	29.64	31.005
28.2526	-801.226	-719.305	-1021.85	-1003.38	-743.317	-399.829	136.18	407.321	894.033	1041.36	802.309	667.994	465.393	580.339	398.456		43	-31.005	-80.535	-88.725	-57.525	-30.03	-23.01	-15.795	-16.575	-67.08	-156	-208.26	-185.25	-130.065	-90.48	-73.905	-57.525	-39.585	-23.205	-5.46	14.04	34.515	53.235	69.615	75.27	65.91	51.09	45.24	49.92	61.62	69.42	67.665	55.77
28.2526	-808.117	-726.606	-1029.84	-1010.29	-748.619	-403.801	135.51	407.52	897.353	1043.95	805.864	669.153	468.35	583.319	400.415		44	12.675	14.04	23.01	21.06	11.31	10.14	22.62	23.595	-15.21	-76.05	-109.785	-102.57	-76.245	-57.72	-47.775	-39.39	-28.47	-16.185	-4.68	2.535	8.58	14.625	19.5	18.915	18.33	25.545	37.05	37.44	31.59	27.885	21.255	13.455
28.2527	-814.813	-733.8	-1037.5	-1016.95	-753.685	-407.543	134.935	407.836	900.584	1046.41	809.46	670.345	471.261	586.3	402.432		45	26.13	23.595	22.815	18.915	15.795	20.085	27.3	8.19	-46.8	-103.155	-117.39	-93.21	-66.3	-54.795	-51.09	-43.485	-28.47	-14.235	-5.07	5.85	23.595	39	36.855	25.935	21.06	26.52	31.2	29.445	24.375	20.475	17.94	14.625
28.2527	-821.298	-740.866	-1044.8	-1023.34	-758.504	-411.049	134.439	408.252	903.703	1048.7	813.079	671.552	474.109	589.259	404.493		46	19.305	19.89	21.645	15.21	9.165	17.745	22.035	-3.705	-59.865	-103.35	-105.69	-83.07	-63.18	-49.14	-33.735	-19.305	-12.285	-3.51	10.53	25.35	30.81	29.445	30.42	31.98	31.2	23.985	16.575	13.26	13.65	13.845	10.92	5.655
28.2528	-827.556	-747.787	-1051.75	-1029.46	-763.067	-414.319	134.006	408.746	906.683	1050.81	816.702	672.758	476.875	592.177	406.58		47	10.14	16.77	19.695	15.015	2.535	3.705	34.905	59.475	19.305	-76.05	-145.86	-137.67	-86.58	-49.92	-37.635	-26.715	-13.26	-5.655	-0.195	9.945	24.96	35.685	42.9	51.675	56.94	48.165	27.69	7.605	-4.095	-5.85	-2.34	4.095
28.2528	-833.576	-754.544	-1058.33	-1035.28	-767.369	-417.357	133.61	409.289	909.492	1052.73	820.303	673.941	479.539	595.03	408.674		48	6.24	1.755	0.585	-15.21	-39	-45.24	-32.565	-42.315	-90.09	-139.815	-145.275	-109.59	-69.81	-46.02	-30.81	-11.505	10.53	26.325	33.735	38.22	39.975	38.61	37.05	39	42.9	48.36	50.31	51.87	51.675	47.19	43.485	40.56
28.2529	-839.349	-761.12	-1064.54	-1040.82	-771.411	-420.172	133.223	409.843	912.096	1054.4	823.85	675.08	482.079	597.793	410.757		49	25.545	22.035	18.915	15.015	19.11	39	54.795	24.375	-51.09	-114.66	-123.825	-96.33	-73.125	-57.33	-38.025	-14.82	1.56	8.19	7.02	3.12	3.315	10.335	15.405	11.505	11.7	21.645	32.37	30.42	18.72	8.97	9.165	14.82
28.2529	-844.869	-767.501	-1070.39	-1046.06	-775.195	-422.781	132.811	410.365	914.454	1055.81	827.307	676.151	484.473	600.441	412.809		50	22.815	24.375	18.135	-4.68	-24.375	-17.355	-0.975	-23.205	-91.455	-159.51	-180.57	-154.05	-112.32	-80.34	-58.695	-39.195	-17.745	0.39	7.995	12.285	24.18	42.51	52.65	51.09	40.755	34.32	37.44	46.605	52.455	47.775	41.925	45.24
28.253	-850.13	-773.67	-1075.87	-1051	-778.729	-425.203	132.338	410.807	916.525	1056.91	830.634	677.132	486.698	602.949	414.807		51	24.57	24.96	16.77	3.51	-2.925	2.73	21.45	31.785	-0.78	-64.935	-113.295	-112.515	-80.925	-55.38	-42.51	-35.49	-28.665	-15.795	3.705	16.965	15.21	8.385	14.04	30.615	35.49	29.835	28.08	31.59	29.835	24.765	25.545	26.52
28.2531	-855.13	-779.615	-1080.98	-1055.63	-782.023	-427.463	131.761	411.114	918.26	1057.66	833.787	677.996	488.731	605.289	416.73		52	33.345	30.42	31.2	27.3	25.545	33.54	37.44	7.605	-56.94	-112.71	-125.19	-100.62	-68.835	-46.02	-31.98	-22.62	-13.845	-5.265	3.12	8.385	6.825	-1.755	-10.725	-9.75	3.12	13.26	18.33	24.765	30.81	28.665	16.575	8.385
28.2531	-859.871	-785.322	-1085.73	-1059.97	-785.09	-429.59	131.038	411.229	919.61	1058.01	836.72	678.718	490.549	607.437	418.558		53	19.5	8.97	3.12	1.17	1.755	8.775	13.26	-10.725	-65.91	-116.415	-123.435	-97.11	-78.585	-86.58	-95.745	-88.335	-71.955	-52.845	-40.365	-28.275	-8.58	15.795	36.465	49.335	53.235	52.845	53.43	57.33	61.035	57.915	48.945	38.61
28.2532	-864.352	-790.78	-1090.12	-1064	-787.946	-431.617	130.121	411.09	920.524	1057.91	839.382	679.274	492.129	609.368	420.268		54	35.49	36.27	33.15	16.575	-3.9	-3.705	9.75	-9.36	-84.045	-164.385	-187.98	-153.855	-113.1	-99.255	-107.055	-112.32	-103.155	-77.415	-45.435	-18.915	3.12	17.745	29.055	41.73	57.135	69.225	73.515	71.76	66.69	57.33	45.825	36.855
28.2532	-868.578	-795.978	-1094.16	-1067.73	-790.612	-433.578	128.964	410.634	920.947	1057.32	841.725	679.641	493.452	611.057	421.84		55	13.65	10.92	16.38	25.74	30.225	30.03	27.885	11.7	-35.88	-101.595	-143.52	-142.35	-117.78	-92.235	-68.25	-44.265	-26.52	-15.795	-1.17	17.94	31.59	36.855	38.22	40.56	41.145	44.265	46.41	35.49	11.505	-9.945	-10.53	6.825
28.2533	-872.554	-800.905	-1097.84	-1071.15	-793.108	-435.513	127.516	409.796	920.827	1056.18	843.697	679.794	494.499	612.484	423.253		56	12.285	16.77	24.57	28.86	29.055	29.835	32.76	18.915	-28.08	-94.77	-138.255	-136.89	-108.81	-83.265	-66.3	-48.945	-31.98	-20.67	-15.015	-7.995	2.535	12.87	24.375	37.05	46.02	43.485	33.54	28.275	30.81	32.76	28.665	22.62
28.2533	-876.285	-805.553	-1101.18	-1074.29	-795.458	-437.462	125.731	408.511	920.11	1054.46	845.249	679.713	495.253	613.628	424.489		57	20.865	30.03	35.295	24.18	10.725	16.575	24.765	-6.24	-81.51	-148.005	-158.925	-123.24	-79.365	-49.92	-34.125	-22.035	-8.19	0.78	3.51	3.705	12.09	25.35	37.05	40.17	39	35.295	30.42	24.375	22.425	23.595	27.69	26.325
28.2534	-879.779	-809.913	-1104.18	-1077.13	-797.689	-439.467	123.558	406.718	918.743	1052.1	846.335	679.379	495.701	614.473	425.53		58	32.76	37.44	61.425	75.66	58.695	23.595	-9.945	-57.33	-131.82	-196.17	-203.19	-157.17	-101.01	-67.86	-62.985	-72.735	-72.15	-51.87	-26.325	-5.265	7.8	14.625	18.915	29.835	41.535	45.435	40.95	40.365	44.85	48.165	46.41	44.46
28.2534	-883.045	-813.979	-1106.84	-1079.69	-799.828	-441.572	120.954	404.356	916.678	1049.06	846.91	678.777	495.835	615.004	426.362		59	7.215	9.945	14.82	12.675	5.46	7.02	19.89	18.135	-11.7	-55.38	-79.17	-74.49	-59.67	-48.555	-41.145	-35.49	-33.54	-30.42	-17.94	0.78	13.26	15.795	14.04	17.745	21.45	22.035	22.23	22.425	24.765	29.445	33.345	32.37
28.2535	-886.092	-817.747	-1109.18	-1081.98	-801.906	-443.818	117.874	401.371	913.869	1045.32	846.934	677.894	495.647	615.211	426.971		60	31.2	25.545	17.355	11.7	15.6	38.415	61.62	41.73	-32.565	-109.005	-129.48	-106.275	-86.775	-78	-66.3	-51.09	-38.805	-27.885	-17.745	-12.87	-9.555	-1.17	9.555	17.94	20.865	20.475	21.06	24.57	31.785	36.075	32.175	26.52
28.2535	-888.93	-821.213	-1111.2	-1084	-803.953	-446.251	114.278	397.711	910.276	1040.83	846.372	676.721	495.137	615.087	427.346		61	-1.56	11.895	33.54	44.07	39.39	37.635	46.8	32.37	-31.785	-109.785	-144.495	-126.555	-92.04	-67.08	-49.92	-35.685	-19.5	-4.29	10.14	25.74	42.51	53.235	58.11	57.72	59.865	60.84	56.355	41.535	26.325	22.035	24.57	24.18
28.2536	-891.57	-824.376	-1112.91	-1085.79	-806.001	-448.912	110.131	393.335	905.866	1035.59	845.197	675.253	494.307	614.629	427.481		62	41.535	26.325	22.035	24.57	24.18	18.915	6.63	-22.815	-62.205	-86.97	-87.945	-81.12	-73.71	-60.255	-47.385	-42.315	-42.705	-36.855	-19.695	0	15.405	22.62	23.79	24.765	31.59	45.825	54.6	47.775	33.735	27.495	32.37	38.415
28.2536	-894.025	-827.239	-1114.33	-1087.35	-808.083	-451.841	105.404	388.206	900.613	1029.57	843.386	673.491	493.165	613.837	427.371		63	16.38	13.455	14.43	16.575	16.965	20.28	27.69	18.525	-29.25	-98.67	-136.11	-116.22	-69.03	-38.805	-34.125	-41.925	-54.21	-63.96	-59.865	-30.81	5.265	23.01	21.255	17.16	23.205	25.545	7.215	-23.205	-36.075	-24.18	0.78	15.99
28.2537	-896.308	-829.806	-1115.47	-1088.71	-810.231	-455.078	100.072	382.3	894.499	1022.78	840.924	671.439	491.723	612.715	427.013		64	19.305	20.475	20.085	13.65	7.02	11.7	25.155	22.62	-11.115	-58.11	-87.36	-82.485	-62.4	-45.435	-36.66	-29.445	-19.89	-12.285	-9.75	-7.8	-1.95	4.875	8.97	11.7	9.945	-3.9	-25.935	-25.155	11.505	55.185	70.98	59.28
28.2537	-898.434	-832.086	-1116.36	-1089.89	-812.479	-458.657	94.12	375.601	887.517	1015.23	837.807	669.108	489.996	611.274	426.41		65	21.06	41.34	68.445	63.18	13.26	-43.095	-68.64	-68.835	-72.15	-84.045	-88.92	-80.925	-71.37	-67.275	-67.08	-59.28	-47.19	-38.025	-32.37	-19.695	2.145	18.135	19.5	17.355	18.33	24.57	29.835	31.98	35.685	39.195	37.05	35.49
28.2538	-900.418	-834.09	-1117	-1090.92	-814.858	-462.611	87.5382	368.106	879.669	1006.93	834.036	666.513	488.004	609.526	425.565		66	19.695	25.155	27.105	14.04	2.73	12.675	26.325	0	-64.545	-116.61	-123.24	-101.205	-78	-60.06	-41.34	-20.28	-5.46	-0.39	0.78	9.945	23.79	34.125	36.075	38.415	39.585	31.2	24.57	29.055	38.61	35.88	23.985	18.72
28.2538	-902.278	-835.834	-1117.44	-1091.84	-817.401	-466.967	80.327	359.823	870.971	997.919	829.623	663.674	485.771	607.487	424.487		67	22.62	23.4	32.565	33.345	5.265	-48.945	-90.675	-103.35	-110.76	-129.675	-134.745	-111.54	-77.025	-54.015	-33.345	-5.07	20.475	27.885	22.035	22.035	31.785	41.145	40.17	34.515	32.565	37.245	39.39	32.76	24.375	22.23	23.985	24.375
28.2538	-904.031	-837.34	-1117.69	-1092.68	-820.136	-471.747	72.4954	350.773	861.448	988.238	824.586	660.616	483.325	605.177	423.185		68	20.085	25.155	15.99	-5.46	-22.035	-18.915	5.07	7.41	-48.555	-148.395	-215.67	-207.87	-159.705	-116.805	-89.115	-70.395	-59.28	-54.21	-46.41	-33.735	-13.845	11.895	32.175	36.66	34.71	39.78	53.82	65.52	71.175	71.955	60.06	40.17
28.2539	-905.699	-838.631	-1117.79	-1093.47	-823.093	-476.967	64.0619	340.99	851.141	977.945	818.955	657.37	480.693	602.619	421.673		69	40.95	49.725	61.23	54.795	28.08	-4.095	-39.195	-80.73	-128.505	-165.165	-176.28	-157.755	-125.385	-93.405	-64.155	-35.685	-15.6	-11.115	-9.555	0.585	14.625	19.5	17.16	21.45	40.95	62.4	68.055	56.355	42.705	46.995	63.765	70.59
28.2539	-907.303	-839.736	-1117.79	-1094.26	-826.296	-482.637	55.0551	330.523	840.099	967.107	812.766	653.97	477.908	599.839	419.965		70	51.285	49.335	45.63	34.905	16.575	-0.39	-11.895	-26.52	-55.77	-94.77	-120.12	-117.585	-103.545	-95.16	-88.53	-71.565	-51.48	-40.365	-33.15	-22.815	-9.36	2.73	11.115	8.385	-1.17	1.365	24.57	48.75	59.475	57.525	54.405	51.675
28.254	-908.867	-840.689	-1117.72	-1095.1	-829.769	-488.759	45.5132	319.431	828.386	955.804	806.065	650.454	475.002	596.865	418.079		71	22.425	49.14	70.005	56.16	32.175	32.37	42.12	4.485	-82.485	-151.71	-156	-122.85	-97.305	-78.78	-56.355	-33.735	-19.11	-3.51	16.575	32.565	41.145	47.97	57.135	61.23	54.21	45.045	39.39	37.83	36.66	29.055	19.695	15.21
28.254	-910.416	-841.528	-1117.62	-1096.02	-833.53	-495.329	35.4845	307.789	816.078	944.127	798.904	646.862	472.009	593.728	416.034		72	25.35	20.67	8.385	-3.12	-0.975	19.89	35.49	9.945	-62.4	-130.845	-151.71	-127.53	-96.525	-79.56	-68.835	-53.43	-32.76	-15.795	-4.485	2.925	10.53	17.355	24.375	29.64	41.535	54.99	54.795	38.22	23.985	25.74	31.785	28.08
28.2541	-911.979	-842.294	-1117.56	-1097.07	-837.595	-502.335	25.0267	295.681	803.262	932.177	791.343	643.237	468.962	590.457	413.849		73	17.55	19.305	27.3	29.445	22.425	16.575	18.33	9.36	-32.37	-100.23	-147.81	-141.765	-102.375	-71.955	-62.01	-54.99	-39.585	-25.74	-15.795	-0.975	15.99	24.57	23.4	22.425	28.08	35.49	35.685	28.86	27.495	31.59	32.955	24.375
28.2541	-913.583	-843.034	-1117.57	-1098.31	-841.974	-509.756	14.2067	283.203	790.033	920.063	783.449	639.623	465.894	587.084	411.548		74	-0.195	6.435	20.28	23.79	15.405	13.455	22.62	20.475	-17.55	-76.635	-114.465	-110.76	-90.285	-74.685	-66.3	-56.16	-44.655	-36.855	-27.69	-17.55	-6.825	6.24	18.72	25.935	26.13	25.155	23.4	22.62	22.62	25.35	27.105	26.715
28.2542	-915.26	-843.795	-1117.71	-1099.76	-846.673	-517.564	3.09962	270.462	776.498	907.901	775.293	636.064	462.837	583.642	409.151		75	14.82	28.47	42.705	41.73	31.98	24.375	16.38	-9.165	-59.475	-113.685	-140.595	-131.235	-105.3	-78.195	-54.795	-35.295	-22.425	-15.015	-3.12	8.58	18.525	29.445	37.44	37.635	32.565	34.71	39.39	35.295	29.25	31.59	36.465	27.495
28.2542	-917.043	-844.629	-1118.05	-1101.48	-851.693	-525.723	-8.21218	257.571	762.77	895.812	766.95	632.603	459.819	580.162	406.68		76	50.31	39	34.905	36.465	38.025	35.685	29.445	10.725	-28.665	-74.1	-96.33	-90.675	-75.66	-69.225	-71.37	-70.005	-53.82	-26.715	-3.12	7.605	10.92	15.015	21.645	26.13	26.52	22.425	19.89	21.06	19.305	11.7	1.755	1.365
28.2543	-918.964	-845.59	-1118.62	-1103.51	-857.03	-534.19	-19.64	244.65	748.968	883.921	758.499	629.283	456.868	576.674	404.16		77	33.93	28.86	31.395	30.225	20.67	21.45	31.59	11.505	-61.23	-139.23	-159.315	-127.53	-90.285	-73.905	-61.62	-44.07	-21.645	-5.07	3.9	13.845	28.86	45.825	57.915	60.06	52.26	43.29	39.975	41.73	40.95	32.955	23.205	15.405
28.2543	-921.059	-846.731	-1119.5	-1105.89	-862.672	-542.915	-31.0906	231.824	735.216	872.355	750.022	626.141	454.009	573.206	401.61		78	27.69	35.295	39.195	36.465	30.615	26.325	16.77	-21.255	-82.095	-131.43	-138.06	-113.685	-85.215	-68.055	-57.72	-52.065	-46.02	-37.635	-27.3	-14.43	-2.34	11.7	28.86	43.29	49.53	46.215	39.78	36.66	31.785	22.815	16.77	20.865
28.2544	-923.362	-848.106	-1120.72	-1108.65	-868.604	-551.84	-42.4672	219.218	721.64	861.236	741.6	623.212	451.263	569.788	399.054		79	50.31	36.075	27.105	21.06	17.55	21.84	37.83	43.68	5.46	-66.69	-111.54	-101.205	-72.54	-62.01	-56.355	-41.925	-28.08	-28.665	-38.025	-42.12	-35.685	-18.915	-2.73	-3.315	-19.695	-26.91	-15.405	9.555	23.4	19.11	9.945	3.315
28.2544	-925.907	-849.77	-1122.34	-1111.82	-874.806	-560.905	-53.6715	206.959	708.366	850.687	733.315	620.527	448.649	566.443	396.51		80	33.735	-13.26	-46.605	-54.015	-42.12	-4.68	38.22	19.89	-94.38	-238.875	-312.39	-288.6	-225.615	-170.625	-129.675	-88.725	-46.995	-8.97	19.5	37.635	50.7	63.57	79.17	92.04	92.625	80.34	70.2	74.1	85.41	84.435	74.1	63.96
28.2545	-928.727	-851.774	-1124.4	-1115.42	-881.25	-570.043	-64.6053	195.171	695.518	840.821	725.248	618.111	446.183	563.195	393.999		81	36.27	48.945	66.69	57.72	15.015	-22.62	-33.345	-59.475	-130.26	-202.605	-213.915	-166.92	-119.145	-92.625	-72.15	-45.825	-22.035	-7.995	3.315	16.965	28.08	34.905	38.415	44.265	51.09	60.84	72.735	82.29	82.095	73.905	67.275	63.18
28.2545	-931.854	-854.166	-1126.96	-1119.48	-887.905	-579.184	-75.1724	183.973	683.216	831.746	717.475	615.982	443.877	560.065	391.539		82	-15.99	-24.765	-15.99	2.34	23.985	32.955	11.505	-41.925	-101.4	-135.135	-136.695	-118.365	-92.82	-62.01	-31.395	-9.555	0.39	1.365	-6.24	-15.405	-9.555	17.355	43.29	48.165	31.785	22.425	31.785	48.75	55.575	47.97	38.025	37.05
[truncated: 908 more rows]
[truncated: 295 more columns]

## Sheet: Fig 3B
Time (s)	iHPC_ch1 (uV)	iHPC_ch2 (uV)	iHPC_ch3 (uV)	iHPC_ch4 (uV)	dHPC_ch1 (uV)	dHPC_ch2 (uV)	dHPC_ch3 (uV)	dHPC_ch4 (uV)	RSC_ch1 (uV)	RSC_ch2 (uV)	RSC_ch3 (uV)	IL_ch1 (uv)	PrL_ch1 (uV)	PrL_ch2 (uV)	PrL_ch3 (uV)
[truncated: 4,000 more rows]

[truncated: 21 more sheets: Fig 4A, Fig 4B, Fig 4C, Fig 4D, Fig 4E, Fig 4F, Fig 4G, Fig 5A, Fig 5B, Fig 5C, Fig 5D, Fig 5E, Fig 5F, Suppl. Figure 4, Suppl. Figure 5, Suppl. Figure 7A, Suppl. Figure 7B, Suppl. Figure 9A, Suppl. Figure 9B, Suppl. Figure 9C …]
